# Supplementary material for: Circulating cell-free DNA-based epigenetic assay can detect early breast cancer
Source: Breast Cancer Res. 2016 Dec 19;18:129. doi: 10.1186/s13058-016-0788-z (PMC5168705; doi:10.1186/s13058-016-0788-z)
Supplement: Additional file 2: Table S1. — Characteristics of cell lines used in this study. Table S2. Characteristics of FFPE samples used in methylation array analysis. Table S3. Characteristics of healthy volunteers in methylation array analysis. Table S4. Primer/probe set designed for methylation markers. Table S5. Sequence of primer/probe sets for methylation markers. Table S6. Sequence of primer/probe sets of internal control markers. Table S7. Clinical data of cfDNA samples and results of ddMSP analysis. Table S8. Sensitivity and specificity of the best SVM model. Table S9. Correlation between age and each marker/parameter. Table S10. Summary of recent epigenetic studies regarding cfDNA for BC. Table S11. Upper and lower cutoff threshold of positive droplets. Table S12. Cutoffs of marker concentration to categorize into marker-positive/negative groups. Table S13. P values of statistical tests in the validation analysis using public datasets. (XLSX 172 kb) [file 13058_2016_788_MOESM2_ESM.xlsx]

## Sheet: Supp table1
Supplemental Table 1
Characteristics of cell lines used in this study.
Name	Distributor	Intrinsic subtype	HER2	Clinical subtype	Vanderbilt classification	Growth Medium	Position of methylation array	Cancer/non-cancer in HM450 analysis	Subtype in HM450 analysis
HCC38	ATCC	BasalB	―	TN	Basal like1	RPMI1640	E4	cancer	TN
HCC1143	ATCC	BasalA	―	TN	Basal like1	RPMI1640	D4	cancer	TN
HCC1599	ATCC	BasalA	―	TN	Basal like1	RPMI1640	B4	cancer	TN
HCC1937	ATCC	BasalA	―	TN	Basal like1	RPMI1640	C4	cancer	TN
HCC2157	ATCC	BasalA	―	TN	Basal like1	ACL-4	F1	cancer	TN
MDA-MB-468	ATCC	BasalA	―	TN	Basal like1	DMEM	B6/C2	cancer	TN
HCC1806	ATCC	BasalA	―	TN	Basal like2	RPMI1640	B5	cancer	TN
HCC70	ATCC	BasalA	―	TN	Basal like2	RPMI1640	A5	cancer	TN
HCC1187	ATCC	BasalA	―	TN	IM	RPMI1640	C5	cancer	TN
BT20	ATCC	BasalA	―	TN	Unclassified	EMEM	G1	cancer	TN
MDA-MB-231	ATCC	BasalB	―	TN	MSL	RPMI1640	A3/C6	cancer	TN
Hs578T	ATCC	BasalB	―	TN	MSL	DMEM	A6/E2	cancer	TN
MDA-MB-436	ATCC	BasalB	―	TN	MSL	L-15	H1	cancer	TN
BT549	ATCC	BasalB	―	TN	M	RPMI1640	E5	cancer	TN
MCF10A	ATCC	BasalB	―	TN		DMEM/F12	D2	cancer	TN
HCC1395	ATCC	BasalB	―	TN		RPMI1640	A4	cancer	TN
HCC1954	ATCC	BasalA	＋	HER2		RPMI1640	B2	cancer	-
HMC1-8	JCRB Cell Bank	Basal	―	Unknown		RPMI1640	B3	cancer	-
HCC2218	ATCC	Luminal	＋	HER2(Luminal HER2)		RPMI1640	A2	cancer	-
BT474	ATCC	Luminal	＋	HER2(Luminal HER2)		DMEM	D1	cancer	-
SKBR3	ATCC	Luminal	＋	HER2(Luminal HER2)		RPMI1640	E1	cancer	-
MCF7	ATCC	Luminal	―	Luminal		RPMI1640	A1	cancer	Luminal
T47D	ATCC	Luminal	―	Luminal		RPMI1640	B1	cancer	Luminal
ZR75-1	ATCC	Luminal	―	Luminal		RPMI1640	C1	cancer	Luminal
MRK-nu-1	JCRB Cell Bank	Luminal	―	Luminal		RPMI1640	E6	cancer	Luminal
MDA-MB-453	ATCC	Luminal	＋	TN	LAR	RPMI1640	D6	cancer	TN
JIMT-1	DSMZ	unclassified	＋	HER2		DMEM	E3	cancer	-
DU4475	ATCC	unclassified	―	TN	IM	RPMI1640	D5	cancer	TN
HMEC	ScienCell Research Laboratories			non-BC (normal mammary epithelium)		MEpiCM	D3	non-cancer	-
HUVEC	ScienCell Research Laboratories			non-BC		ECM	C3	non-cancer	-
HMMEC	ScienCell Research Laboratories			non-BC		ECM	I1	non-cancer	-

## Sheet: Supp table2
Supplemental Table 2
Characteristics of FFPE samples used in methylation array analysis.
Sample No.	ER(%)	PR(%)	HER2	Ki67	Subtype	Age	Position of methylation array	Cancer/non-cancer in HM450 analysis	Subtype in HM450 analysis
FFPE1	95	40	-	44.1	L	43	F2	cancer	Luminal
FFPE2	0	0	-	69	TN	59	F3	cancer	TN
FFPE3	100	90	-	29.6	L	78	F4	cancer	Luminal
FFPE4	100	100	-	6.6	L	44	F5	cancer	Luminal
FFPE5	10	0	+	39.6	LH	51	F6	cancer	-
FFPE6	100	100	-	1.3	L	45	F7	cancer	Luminal
FFPE7	0	0	-	46	TN	86	F8	cancer	TN
FFPE8	100	70	-	5.6	L	60	F9	cancer	Luminal
FFPE9	100	10	+	23.7	LH	51	F10	cancer	-
FFPE10	100	10	-	26	L	58	F11	cancer	Luminal
FFPE11	90	90	-	4	L	38	F12	cancer	Luminal
FFPE12	100	100	-	10	L	42	G2	cancer	Luminal
FFPE13	95	95	-	3.7	L	46	G3	cancer	Luminal
FFPE14	0	0	+	30	HER	55	G4	cancer	-
FFPE15	1	0	+	21.7	LH	66	G5	cancer	-
FFPE16	100	100	-	10.2	L	74	G6	cancer	Luminal
FFPE17	100	70	-	16.9	L	60	G7	cancer	Luminal
FFPE18	100	100	+	14.3	LH	78	G8	cancer	-
FFPE19	100	100	-	16	L	45	G9	cancer	Luminal
FFPE20	95	90	-	14.2	L	53	G10	cancer	Luminal
FFPE21	100	50	-	1.8	L	46	G11	cancer	Luminal
FFPE22	100	70	-	23.9	L	62	G12	cancer	Luminal
FFPE23	100	100	-	6.2	L	41	H2	cancer	Luminal
FFPE24	90	80	-	1.6	L	38	H3	cancer	Luminal
FFPE25	100	80	-	4.9	L	66	H4	cancer	Luminal
FFPE26	70	30	-	12.6	L	58	H5	cancer	Luminal
FFPE27	100	95	-	12.8	L	45	H6	cancer	Luminal
FFPE28	100	95	-	2.5	L	71	H7	cancer	Luminal
FFPE29	100	100	-	15.3	L	51	H8	cancer	Luminal
FFPE30	100	100	-	6.3	L	45	H9	cancer	Luminal
FFPE31	100	10	-	6.8	L	61	H10	cancer	Luminal
FFPE32	100	0	-	5.8	L	63	H11	cancer	Luminal
FFPE33	100	60	-	6.5	L	70	H12	cancer	Luminal
FFPE34	0	0	-	19.4	TN	37	I2	cancer	TN
FFPE35	100	100	-	4.5	L	70	I3	cancer	Luminal
FFPE36	0	0	-	13.6	TN	57	I4	cancer	TN
FFPE37	0	0	-	10.2	TN	68	I5	cancer	TN
FFPE38	95	90	-	14.2	L	40	I6	cancer	Luminal
FFPE39	1	0	-	4.8	L	66	I7	cancer	Luminal
FFPE40	90	80	-	10.7	L	50	I8	cancer	Luminal
FFPE41	0	0	-	15	TN	52	I9	cancer	TN
FFPE42	0	0	-	26.6	TN	79	I10	cancer	TN
FFPE43	0	0	-	79.4	TN	54	I11	cancer	TN
FFPE44	100	90	-	10.1	L	48	I12	cancer	Luminal
Pool of adjacent normal epithelia							J1	non-cancer	-
FFPE45	100	100	-	9	L	47	J2	cancer	Luminal
FFPE46	100	0	-	7.5	L	66	J3	cancer	Luminal
FFPE47	100	80	-	9.7	L	60	J4	cancer	Luminal
FFPE48	100	90	-	4.8	L	36	J5	cancer	Luminal
FFPE49	0	＜1	-	80	TN	44	J6	cancer	TN
FFPE50	0	0	-	50<	TN	72	J7	cancer	TN
FFPE51	100	80	-	17	L	75	J8	cancer	Luminal
FFPE52	90	15	-	35	L	48	J9	cancer	Luminal
FFPE53	90	90	-	10	L	62	J10	cancer	Luminal
Papilloma						45	J11	non-cancer	-
FFPE54	0	0	-	55.2	TN	58	J12	cancer	TN

## Sheet: Supp table3
Supplemental Table 3
Characteristics of healthy volunteers in methylation array analysis
Sample No.	Age	Position of methylation array	Cancer/non-cancer in HM450 analysis
HVBD1	64	A7	non-cancer
HVBD2	54	A8	non-cancer
HVBD3	45	A9	non-cancer
HVBD4	47	A10	non-cancer
HVBD5	43	A11	non-cancer
HVBD6	53	A12	non-cancer
HVBD7	33	B7	non-cancer
HVBD8	52	B8	non-cancer
HVBD9	43	B9	non-cancer
HVBD10	41	B10	non-cancer
HVBD11	22	B11	non-cancer
HVBD12	60	B12	non-cancer
HVBD13	44	C8	non-cancer
HVBD14	57	C9	non-cancer
HVBD15	58	C10	non-cancer
HVBD16	56	C11	non-cancer
HVBD17	50	C12	non-cancer
HVBD18	40	D7	non-cancer
HVBD19	60	D8	non-cancer
HVBD20	53	D9	non-cancer
HVBD21	33	D10	non-cancer
HVBD22	36	D11	non-cancer
HVBD23	74	D12	non-cancer
HVBD24	48	E7	non-cancer
HVBD25	48	E8	non-cancer
HVBD26	46	E9	non-cancer
HVBD27	38	E10	non-cancer
HVBD28	52	E11	non-cancer
HVBD29	73	E12	non-cancer

## Sheet: Supp table4
Supplemental Table 4
Primer/probe set designed for methylation markers.
(a)
Probe ID	Gene	Forward Primer1	Reverse Primer1	UPL1	Forward Primer2	Reverse Primer2	UPL2	Forward Primer3	Reverse Primer3	UPL3	Forward Primer4	Reverse Primer4	UPL4	Forward Primer5	Reverse Primer5	UPL5	Remarks	P-value(BC vs NC)	P-value(Lum vs NC)	P-value(TN vs NC)	P-value(Lum vs TN)
cg10598816	ATP6V1B1	CGTCGTTTTTCGTTTTTCGTTGGTTTC	TCGAACGAAAAAAAAAAATAAAACGTACGACG	77														5.39061e-53	6.73969e-34	1.02419e-38	0.214173
cg18698788		GAGGATTTTCGGGTTAGGCGTC	CCCTAAACTACGATTCTACGCAAAAACG	52														1.86521e-42	1.44013e-33	8.09319e-39	0.0741262
cg18786873	ALX3	GGTTGGGCGTTTTTAGTAAAGGGC	CCCAAAACCTAACGCACCTCG	7,70														1.28751e-51	1.41131e-31	1.0648e-39	0.00405317
cg21988119	JAK3	TTTTCGTTTTTAGTTTTCGTAGGGTTTTGATTTTC	CGAAAAACGAACAAAACCGAAAAACAACG	12	AGTTGGCGATGTCGTAGGGTTC	GCAACTTTCCTCCGAAACCTAAAAAACG	77,88,157											1.22733e-39	4.44874e-38	9.45906e-24	0.121961
cg23671221	PTPRF	CGGGGGCGTTTGTATTACGC	TACGAATAAAATCCGCAAACGATATAAAAACTCG	12														1.78296e-53	5.3679e-36	5.06167e-39	0.0208566
cg14898623	NCOR2	TGTAGTTTTAGTTTTTTTTTGTAGGGTGATGGC	ACTAAACTAAACAAATACCCGCTACTCCG	101														7.97577e-40	9.7019e-35	4.73455e-18	0.0392327
cg18623980		TCGTATTTCGGGTTTTGGGATGTTTC	CGACTAAAACGCTCGAAACTAAAAAAAAACG	58														1.09384e-43	3.23632e-36	2.47233e-17	0.592993
cg01006802	TMPRSS8	GGGTTTTTAGTTGTTTCGGGATTGGTTTC	CCCAAACAAAAAAAATCGACTCAAAAAACACG	69														3.48696e-56	3.89615e-34	1.46498e-25	0.248073
cg14931854		CGTTATTTGTGTGATGTTAATTTGTTTTATGTTTTTGTAAAC	CTCTCTAAACAAAATTACCTACTCTATCCTCCG	134														1.32377e-45	2.16026e-28	1.07394e-22	0.349564
cg04751811	ATP6V1B1	CGTCGTTTTTCGTTTTTCGTTGGTTTC	TCGAACGAAAAAAAAAAATAAAACGTACGACG	77														4.38354e-54	2.28605e-27	3.70281e-30	0.0366069
cg24161793	ITPRIPL1	GGGGTGGTAAATGGGGTATCGTC	CAAAACCAACCCGAAATAAAAATAACTTTTCTCG	157														1.53256e-53	1.40699e-45	4.51278e-14	0.031104
cg21996227	SEMA4A	GGGTGGTTAGAGTTTGTAAGGTTCGC	CCAAACCCGCTTATTCCCCG	25	GGCGTTTTTTGATTTTTTTTGTGTTTTTAGAATGAC	ACGAATAACGTTAAAAAACAACTACCCCG	149											3.74439e-62	4.83416e-40	5.35505e-21	0.410748
cg21472506	OTX1																We could not make the primers	1.90643e-45	7.46594e-24	7.84539e-23	0.0703845
cg24381412		GTTGGATTTTAAGGATTGTTGTTTTTTGAGAGC	CCTACTAAAATACTCCACCCCTTCCG	12143														3.17331e-52	4.4386e-36	1.13866e-16	0.445864
cg18456523		TCGTTTTATAATTTCGGGATTGTGTGATTATTAGTTTTTAC	CGAAAAATCCGACAAACCCCAAAACG	103	AGGCGATTTTTTTTTGTTTTTGGGTTAATGTTAC	AAACGTCAAAATCTAAATTTAATTCATACCAAATATACAAACG	63	GTATTTATTTTTGAATGTTTGGGTTTTTTTTTGTAGTTGTAC	CGTTCCGCTCCTTAAACGAAACG	63	TGAATAGTTTAGTGTATTTTCGTTTAGTATCGGGATTC	CGTACAAAAAATAACCTAAACGCGCTACG	55,91					2.14786e-36	1.86264e-20	1.13132e-14	0.96868
cg03789645	CUL1	TTTGGAATATTTAATTTAAATATTATTCGTTGTTGTGGTGAC	ATCCCCCCGAAATTATTCATAAAATAAACCG	31,69														1.9604e-43	1.61417e-42	2.07997e-13	0.00359575
cg21707187		TCGTTGAGCGTGAGGAGTAGC	CCTTCACCCAATCTTCATTTCTCCTACG	70														1.01365e-46	1.4742e-24	5.56375e-17	0.326662
cg21523564		CGAAAGGTTGGAAGTTACGTTGGAAC	CCCAAACTTACATACTCCCGAAAACG	12														1.6164e-45	7.21329e-22	1.47373e-18	0.302515
cg14189141		GTTAAACGTTAGGGTTATTCGCGGC	CGACGTATCCTCCCCACAACG	52	GTAGGGTTTTTCGTTATTTTTCGGAGTAGTC	CGACGATCGAAAAAAAACAATAATCGAATTCG	12											8.69312e-47	1.76549e-25	2.87006e-15	0.662224
cg11536474		GGGAACGAGGTTTCGAAAAGAGGTAC	CGACCCGACAAACCCTAAACG	144														3.21012e-47	7.33149e-18	3.15509e-31	0.000157158
(b)
Probe ID	Gene	Forward Primer1	Reverse Primer1	UPL1	Forward Primer2	Reverse Primer2	UPL2	Forward Primer3	Reverse Primer3	UPL3	Forward Primer4	Reverse Primer4	UPL4	Forward Primer5	Reverse Primer5	UPL5	Remarks	P-value(BC vs NC)	P-value(Lum vs NC)	P-value(TN vs NC)	P-value(Lum vs TN)
cg03217795	PRKCB	GAAGCGTACGGTGTTTTTTTCGTTTTC	GCGCAAAATAACTAACCCGACTACG	70	GTTGATTCGGTTGCGGGGTC	GCCTTTACGAACGAAACGCACG	91											5.36517e-27	9.42993e-16	5.26744e-08	0.212918
cg01016662		CGGTTATTTTTCGTAGTTTTTTGGGGGC	ACTTCCTTCCCGCCAACCG	52	AGGAAATGGGGGTGGGGAC	CGCAAAAACGCTACTATACCGCG	55,70	TCGATATATCGCGTACGATAGTTTTAACGC	CCTCCCATCCCTTTAAACCTCTTAAACG	10								1.73541e-38	2.35479e-18	2.30911e-14	0.392122
cg24680586	INA	GGTATTTTTTCGTTCGAGTTATTTTCGAAGTAGTC	CATCGAAATCGCCCCTTTCCG	7														9.38695e-28	5.6009e-17	3.53352e-08	0.387625
cg11561737																	We could not make the primers	5.33823e-29	1.81934e-14	3.86146e-11	0.409143
cg00002719	C1orf114	GCGTTTGCGTAGATTTTTGTCGTTTTC	ACTACCATAACAACAACGTACCTCTACG	58														7.16164e-36	3.06684e-19	3.42235e-12	0.483877
cg21773872	CRHR2	AGATTTATGGGTGTTTTTTTGTTTTTTTTTAGGTTTTTTC	TCCCTAAACGAAAACACTAAAAAAAAACAAAAACG	10														3.85201e-27	2.72732e-14	1.21538e-09	0.712527
cg21185289	TLX2	GCGTAACGTTGGTTTGGGAGTC	CGTAAAAAACGACAAACCTTAAAACTATCGTCG	22,25,77														1.38146e-26	2.93439e-13	2.40191e-09	0.802225
cg15467646	LDLRAD2	GTAGGAGTCGGGGGCGTAC	TCTACAACCTAACCCCCGCG	52														3.27974e-31	3.3657e-14	1.82484e-13	0.087367
cg00100121	C1orf114	GCGTTTGCGTAGATTTTTGTCGTTTTC	ACTACCATAACAACAACGTACCTCTACG	58	TGTCGCGGAGGTAGGTGTC	CCCTCTATATCCCTCTTACCTATATAAAATACGACG	55,63,91,101											4.31049e-29	9.78418e-17	4.95238e-09	0.364136
cg04281464																	We could not make the primers	1.39647e-34	1.14563e-16	7.69685e-13	0.353279
cg09193347	RASGRF1	GAAATTAGAGCGTAGCGTTATAGTCGC	ACTACTACGAAAACAACGAAACGAAATAAACG	52,91,70	GGTTATACGGGTCGGTTCGGTATTATC	AAAAATCTTTAAACTTATTACTCCGACGACCG	77	GGTGGGGGTGAGTTTTTGGC	CCCCATCTAAACAATCACCAACCG	52								3.21454e-31	7.98306e-17	2.48308e-10	0.833768
cg16556145	CLDN10	AGGTGTTTATTATCGACGGTACGGTTATTATAATC	CGTTATCGATTTTACGGGCGTTTTTAATTGT	97	GGTTTTGTTGGGAGAGACGGGTC	GCTAAACGATCTACATCCCCGCG	12134											6.9649e-30	5.81363e-15	1.23799e-11	0.10045
cg07113642	CPXM1	GGTTGTTATGTAGGGTCGGGGTC	CCAAAAACTCGATACTAAACCTCGCG	119	GTTTTTTGTTCGTTTATAGTTCGTTGTTCGTTTC	CGACCCCTTAAAAATCAACCCCG	52,55,63,91,101	CGAGGCGGGTTGGTTTTAGAC	CCCCAAATCTCAAAACCGCCG	55								1.95503e-29	1.36385e-12	7.13911e-13	0.0596701
cg07137955		AGTTTTTTTAGTTGGGGTGAGTTTGGC	CCCTATCACCGACTTAAAAAAACGACG	70	GCGTCGTCGTAGAATTCGTAGAATAGTTC	GAATCTACGAAATCCTACGACAAACACG	70	GGCGTTCGGGTAGTTTTTTTGTTATC	CGACGACGCTAAACTAAAAAAACCCG	25	CGAGTTGTTTTGCGGGTTTTGC	ACCGATAACAAAAAAACTACCCGAACG	103					2.39177e-26	1.90798e-22	1.98343e-05	4.90317e-05
cg03562044	EPHX3	GCGTTTTTATGTGGAGTTTGGTGTTTTC	GCTATACAACCGTAAACCGCCG	119	TAGGGGTTTGAGGTTTACGGGATTC	CCTATCCCCATCTATATTCAACTTATCCCG	39,52											1.24829e-29	1.97666e-12	2.54186e-14	0.00876797
cg03205103	EGFLAM	GGGGGAGTGGGGGTTTTTTTC	TCGCGTCCCTCCCTAAAACG	52														1.08575e-28	1.27409e-18	1.11411e-08	0.406228
cg23807890	WDR69	AGATTGGGAGGGTTTGGGGC	TCCAACATCTAAAAAAATAAAAAACACAAATTAAAAAATACCCG	70														2.37523e-27	7.48636e-12	4.09236e-13	0.00405935
cg01760475		GGTTCGCGCGTTGTTGTTTTC	CAAACCGAACAACGCCAAAAACG	70119	AGTTAGTCGTGGTTTAGGGCGTC	CAAAATCCAAACCCACGAACAACG	119											3.51448e-30	4.12579e-14	2.27959e-12	0.229992
cg05013728	TRH	GAATTTTATCGTTAGCGTTATCGTTATTTTTTAATGTGAC	GCTACAATCTCAATAATTACACTCCCGACG	60														7.79811e-26	6.87201e-14	7.11845e-10	0.904541
cg24033558	SHF	CGGGGTTTCGATTCGAATAAGGC	CCCTACTCCGAAAAATCGTCCG	70	ATTTCGGGGTTTTCGGCGTC	ACCCTATCGCTACTAACGAAAAATCCG	136											2.37727e-27	7.86078e-16	2.84513e-08	0.260561
(c)
Probe ID	Gene	Forward Primer1	Reverse Primer1	UPL1	Forward Primer2	Reverse Primer2	UPL2	Forward Primer3	Reverse Primer3	UPL3	Forward Primer4	Reverse Primer4	UPL4	Forward Primer5	Reverse Primer5	UPL5	Remarks	P-value(BC vs NC)	P-value(Lum vs NC)	P-value(TN vs NC)	P-value(Lum vs TN)
cg17154724	DNM3	TTTTTTCGGGAAGTGTAGTTTGGTAGC	CAAAACCCAATAAAAAACACTATCGCCG	70,77	GGTTTGTTATTTTGGGAGGAGTTATCGC	CGCTACCAAACTACACTTCCCG	133	GTAGTTGGGTTGTAGTGCGTGC	ACGTAACCTATCTCCGCGACG	119								1.60511e-22	1.39097e-34	0.00296091	2.95702e-11
cg23261919		AGGGCGGTGTAGTAGTTGGTC	CCAAAACCGCCTCAAAAAACAAAACG	69														2.53615e-20	2.26548e-27	0.00335497	2.82612e-13
cg13475583		AGGGGGTGGGGAGTTATAGTAAATTC	CAAACAAAACGCCACGCACG	119	CGGTTGTTGGTTTTGGTTGAGC	CCTAAATCAAAAAAAAAACAAACACTCACTAAATCACG	69	GAGTAACGGTTATTTAGTAAGGTAGGAAATTATTGC	CCTCCGTAATAAACTCTTACCACGACG	12								1.86831e-22	1.37775e-33	0.00122842	1.99205e-11
cg22888181	ITPRIP	GGTTTTAGTTGGGTTGGGGAGAGC	ACATACGTACAAAAAACCCACAACG	55														2.95403e-19	4.15221e-27	0.0124799	7.51926e-13
cg04663932	LIMK1	AAGTGATTTTTGTCGGCGAGGTTTTC	ACTCCGACGTACTCTCCATCCG	119														2.54879e-17	8.61345e-23	0.016569	1.24882e-15
cg11691093	MYH9	CGGTTTCGGTTCGGTTCGTTC	CAACGAACAACCCCCTCAACG	70														5.66408e-16	5.26338e-17	0.00649459	5.75828e-11
cg16260298	CAV2	GACGGGGTATATCGGGTGGATC	ACCTTCCAATTCTTCCTACTACTTAAAAACTAATACG	63,101	TGATGCGCGTTTTTTTTTTTGACGTC	AAACCGACTTTCTAAAACATAAACATATTCTCCG	91											4.61812e-14	1.51004e-12	0.0446087	2.97611e-08
cg02011074	DNM3																Close to cg17154724	2.82898e-19	5.70083e-20	0.00870573	4.73604e-09
cg27429080	DNM3	GGGCGGTAAATTTTATAGATTTTATTTGTGTTTATGC	GCCCTTCTCCAAAATCCGCG	52														1.83201e-23	3.19805e-27	0.000670263	1.76985e-10
cg20289949	HAAO	CGGAGTTGGAAGGTGAGGGC	TCATATAAATCCAACACCCCCATAACCG	25,52	GGGTGTTGGATTTATATGAGTTTGTTGTAGATC	CCCGAAACAATCATAAAACGCCG	12	GTTAGGGTTTGGAGTGGCGC	CCCCGTAATAAAAACTTAAAACCCGCG	70								2.31788e-16	1.78794e-12	0.000745307	5.944e-06
cg23829024	HIST1H1A	GGTCGTTAGCGTTTTTTTAAGAGTTGTTAAC	GCTAACCCTTCCGTATCAAAACTAATCG	69101														1.28713e-12	6.11004e-10	0.0477187	0.000140895
cg23391785	DNM3	GGTTTTTCGGGTAAGATGGGGAATC	CGTCCTACAAACGATTCACCAACG	25	GCGGGGTTTTTTAGTTTTGGGTATTTTTC	CCGAAAAAATAAAAATCGAACCCGAAACG	119											1.83394e-17	7.01553e-16	0.00396285	2.64723e-07
cg17560015	PLEC1	TGGAAGGGCGAGGAATTTTGC	ACCCGCTAAAATATTAAAAAAAAAACCGCG	60	TTGTGTGTTTTGGGTTTAGGGTGC	AAAAACCCAAATACCAAAAACCCAAACG	103											1.92534e-25	7.91231e-40	0.000130059	8.9648e-09
cg22260952	CHST11	GTTTAGAAATTTATTTTTTACGTTTTCGAGTTGTTTTTTTTAGC	CAACCCCACTTCCCTAAAAAAAAATACG	10,63	CGTAGGTTTGATGAATTCGGGATTGC	GCCTCCGAATTACCTTTCTCAACG	133											1.37445e-21	3.29062e-20	0.00014481	1.95294e-08
cg10776919	DMRTA2	CGGGGAGTTTCGTATTTTGTAGTGTTC	AACAATTCACACGCTCTCGAACG	63101	GATGGGGGGTAGGTGATAATTTAATTATTGC	TCGTCGAATTTAAAAACGCGCCG	60											3.19124e-17	3.18386e-14	0.00230139	0.000109633
cg25274503	CAV2	GCGGTCGCGTATTAAGGTTGC	TCGAAATCGACGTACTCGAAACCG	133														4.42089e-11	2.46507e-09	0.0871194	2.61669e-06
cg11849717	EGFR	TGGGAGAATTCGTTTATTATTATTTGCGGTTTTC	ACCCCACCTACCTTTTACCAACG	70	CGCGAAGTTTAGGCGCGATC	CCCCAAACTCTCCTTCGATAACCG	39	GGTTATCGAAGGAGAGTTTGGGGTTTTC	CCGACCCGCCCCTTAAACG	10								1.66023e-09	1.04464e-07	0.120074	7.15333e-06
cg23855505	CHST11																Close to cg22260952	5.20689e-23	1.11544e-22	7.001e-05	3.0672e-09
cg07937427	MYO1E																We could not make the primers	2.53312e-14	8.45253e-13	0.0078951	8.36901e-07
cg13488570	SKI	GGGTTAGCGTTGGGGGTAAGC	AACCCAACCCTCACCCAAACG	63,69,101,144														3.86611e-30	1.76688e-41	1.86554e-05	2.8771e-07
cg14998713	ETS1	GAGAGCGAACGAGGTAGTCGTC	ACGACGAAATAAACGCGCTCG	55,63														5.88473e-12	2.04448e-11	0.0296627	3.04985e-08
cg27252696	SIM1	CGTTTTTTATCGGTAGAGAGGAGTAGAGTATTTTC	GAAAAACCAAAATTCTAAAATCACCTCACTCG	25,88,101														3.22569e-22	1.91397e-19	0.000446304	6.77266e-05
cg20834178	TBC1D14	GGTTTTGGGTATTAAGTGTTATAGGTATATGTTTATAGGC	AAACAAAACCCACTCCTTTTAACCCG	52														5.20908e-20	6.19063e-24	0.00199653	1.06355e-10
cg10625365	SFT2D2																We could not make the primers	3.3422e-24	2.66583e-37	0.000744396	3.76502e-11
cg27398263	POU4F1	GTTTTTTTTCGGAGGTTGTAGTCGC	AACAACAACAACCCGCGACG	70														3.21214e-16	5.35707e-11	0.00154177	0.00526868
cg08800893	MYH9	CGGTATGTTTGGGTATTTGTTTTATATCGTGTAC	TCTACAAAAAAAAAAACCACAACCGAAAACG	60103														2.49829e-15	1.43997e-16	0.0054858	1.31118e-08
cg13703049	HOXA10	GCGACGTTGTTTTATTGCGTTTGTC	CGAAAAACGACGACGATAACGATTACTACG	60,103,70	CGTTTATAGATTTGTGGTTAGACGCGTTTC	CGACGAAAACGACGACTACTACTAAAACG	58											4.35335e-14	5.14736e-11	0.0049032	0.00448137
cg19380001	DMRTA2																Close to cg10776919	6.01893e-16	4.85336e-12	0.00214088	0.00141363
cg21941030	RCN3	GGGAAAGGGAAAAATATATTTTTCGTGAGGC	ACTACAACTCCTAACAATCGTCGCG	10														3.35206e-22	6.96672e-18	0.000100559	2.38946e-05
cg21264189	POU4F1	AGGCGGGTAGTGCGTATGTTC	GCGACCAACGCGTAAAAACCG	119														7.61471e-19	1.07754e-13	0.000632563	0.00108324
cg18670236	CHCHD6																We could not make the primers	1.18495e-26	9.11487e-45	2.67908e-05	2.21876e-08
cg15054077	NFIX	GAACGTGTGCGTTTAGCGGATTC	ACTCGAAAACTACTCTAACTCCAAAAATAACTCG	22,25,69,101	ATTTGGGGCGTCGAGGTTTTTTTATTC	CGAATCCGCTAAACGCACACG	55											3.01626e-10	5.30331e-09	0.038214	4.40948e-05
cg08690031	CDCA7	GTTTAGATCGGCGTTTGGAGCG	CCACAACTTACAAAACCTATATCCCAACG	63														7.19484e-07	3.52533e-06	0.0989647	0.00125887
cg04399751	DNM3																Close to cg17154724	3.08065e-21	6.67732e-21	0.00151527	6.24744e-09
cg21795544		GTCGTTGCGTTTAGTCGGTGATTAC	CCTTTCTATAACGAAACATCGACTTCCTACG	149														2.26894e-24	1.28119e-19	3.47545e-05	1.98692e-06
cg21079345	AKR1B1	AGGATTAGGCGGAAGAAGTATTTTCGTC	ACCTTCTAATTAATTACGCTAAAAATACCGCG	60														7.33644e-18	2.23189e-15	0.00369093	1.72679e-05
cg26437825																	We could not make the primers	5.16875e-22	9.01759e-26	0.00133705	3.39487e-09
cg17380661	SIM1																Close to cg27252696	2.91682e-22	3.05371e-19	0.000352039	0.000140821
cg03946896	RNF220	CGGGTTTTTTTATGTATTTCGCGTTGATTTTC	CCCGAATATCCCGCGAAACCG	58,70,133														1.05396e-07	3.10708e-05	0.00648652	0.00585245
cg03657573	B3GNT5	GGGAAGTCGTTTTAATCGGAGTTGTTC	ATAACCAACGACTAAAACCCAAACCG	70	GGAGAGGTTTTTTCGGTTTTTCGATTTTTC	GCGTAACTAACGTAAACACCGAATCG	70	GGGTTTCGGTAGTTCGTTTTTTGAAAGC	ACAAACCGAAAAAAACAAAAACGTTCCG	133134								2.16501e-09	7.27021e-07	0.068507	0.000574227
cg21684012	SIM1																Close to cg27252696	1.51769e-21	1.16021e-18	0.000418478	0.000252714
cg22940848	SKI																Close to cg13488570	1.70793e-27	1.55272e-31	2.74096e-05	3.85328e-06
cg19808978	RCN3																Close to cg21941030	8.85265e-19	9.96433e-14	0.00029174	0.000128939
cg02215070	AKR1B1																Close to cg21079345	5.80241e-17	1.26144e-13	0.00337417	0.000350389
cg12717594	RECK	ATTCGGGTAGGAGATATTAAAAATTAGTAAATTTTGTTTTTC	ACCGAAAAAACTTTTAAACGAAAAAAATCGACG	91														4.3717e-16	8.35325e-15	0.0084493	1.21191e-06
cg10886442	CHST2	GGATTTTGCGTGTAGTTGTCGGATTC	CCGAAAAAAACGTAAAACGAACGACCG	9	TGGATGGGGTATAGCGCGATTTC	ACGACGAAAATTACCTACGCTATCCG	70,88	CGGGTAGTAGTATTTTTTTGGGCGTC	CCGATACCAACGCTTCTAACCAACG	70								5.79522e-09	6.05478e-07	0.121922	0.000198418
cg20565980		TTTTAGGATTCGGGGAGTCGAGTTC	ACAAAACCATCAACTCCGCATACG	119														2.69766e-21	1.34844e-27	0.00151534	3.42596e-08
cg00995327	CHST2	CGTTTTCGGTATTAGCGTTTTTGGTTAACG	CGAACGCCCGACGTAAAAAAAATCG	88														9.03622e-12	7.11809e-08	0.0102536	0.00175698
cg11509907	ARL4C	TGTTTATGTTTTCGGTGAGGTTTTCGTC	CGATAACAAAAATTAAAAAACAACTAACGCTACACG	77	GCGTTATTATCGGCGAGGGTTTTATC	CATTCTTTCTTAACGCACTCGCTCG	143											4.98119e-10	1.27066e-08	0.0339248	0.000845541
cg13755070	FLI1	GCGTATGAATGTGTTTGGGTATTTTCGC	TCTCTCTCTCTCTCTCTCTCTCTCTCG	69,91,144														3.30929e-17	2.80315e-12	0.00111567	0.00291727
(d)
Probe ID	Gene	Forward Primer1	Reverse Primer1	UPL1	Forward Primer2	Reverse Primer2	UPL2	Forward Primer3	Reverse Primer3	UPL3	Forward Primer4	Reverse Primer4	UPL4	Forward Primer5	Reverse Primer5	UPL5	Remarks	P-value(BC vs NC)	P-value(Lum vs NC)	P-value(TN vs NC)	P-value(Lum vs TN)
cg20631750	BMP7																We could not make the primers	1.16434e-06	0.575287	8.72281e-08	7.5429e-08
cg15579587	LRRFIP1	GGATTTTTATTGGGAGTTACGAGGGC	CCTCCGAAAAAACTCCAACCCG	10														1.26973e-07	0.0745327	7.20915e-09	1.26729e-07
cg19236995		AGTTTATTTTTAGTAGAGTATAATTCGATATGGTCGGC	CCTTTCCCATTAAAAAATCATAAATAAAAAACTATAAAACTTACACG	138														6.06051e-12	0.000108241	1.38193e-09	5.5052e-08
cg03304437	FAM198B	TTTTTTGATTTTAGTTGTCGCGTTCGTTTC	CTCTATATCCATTCATTCCCAAAAACAAACCG	9														1.84739e-06	0.349158	7.62341e-07	1.61626e-06
cg11977686	ZNF671	TTTCGGTTAGGGATAGTTTGATAGAAATAAAATGTTC	CCCAATAAAAACCCAAAAAAAAAATATTTCAATACCTACG	63	GGGTTTTGTAACGTTTGTGTGGGTC	CACTAAAAACAACATCTCCTCCGCG	39											1.24416e-10	0.000744231	4.43975e-09	2.08865e-07
cg26048630	PRRX1	AGGAATTTAGAAATTTTTGAAGGTAGGATAGGTATTAGC	TTCCTCCTTACCTTCTTTCGCCG	52														6.7585e-24	1.88874e-09	5.26807e-16	1.24504e-08
cg24811290	FAM198B																Close to cg03304437	2.79712e-06	0.478902	1.23486e-06	2.09277e-06
cg22421859	DLX6AS	CGAGGAGATGGATTTTTGAGGTTTTTATGTTC	CAACCCCCACCTCGAAAATAAACG	25														1.25574e-10	0.000734914	8.78919e-08	1.27254e-05
cg16658008		GCGTTTTCGCGTTTGGTATATTTTCGC	TACCATTAACCTTAATCTTCACCTCCCG	52147														1.47092e-08	0.0102676	5.34955e-07	1.57491e-05
cg14035771		GGAGTTTTAGGCGATAGTTTTTAGTTGATGC	TCGACTATCAATATTTTCCGTTTTCCTATTTTAACG	60													Close to cg19236995	7.92057e-12	0.000193065	8.93048e-10	4.88987e-08
cg23171871	DOCK2	GAGTTAAGGAGGTTTGTTTAGTTTTTAGGTACG	CAAAAACCAATCCCCACCTAAAACTCG	77	GTTTTAGGTGGGGATTGGTTTTTGTTTTTTC	CACTAAAAAACTAATACCCCGTAAACTAAAACACG	52											2.19839e-17	1.53221e-06	7.62417e-14	3.53223e-09
cg17814481	FBP1	TGTGGATTGGTTGCGGGTTTC	GCACTATAAAACGAAACTCGAACCATCG	119														2.11407e-05	0.775715	5.28674e-07	2.83854e-07
cg02741229	PCDHGA4;PCDHGA6;PCDHGA1;PCDHGA5;PCDHGB1;PCDHGA3;PCDHGA2;PCDHGB4;PCDHGA7;PCDHGB2;PCDHGB4;PCDHGB3	TTTGTTTTTTTTAGTTTGTTTATTAGTTTGGAGACGTC	CCCCAACTCAAACTCCCCAACG	69101														2.34767e-16	1.82699e-06	1.12892e-13	3.2652e-09
cg02779075																	We could not make the primers	9.21267e-06	0.713115	8.17493e-07	1.04583e-06
cg18762465																	Close to cg16658008	1.71112e-08	0.00784418	6.69548e-07	4.5997e-05
cg09339818																	We could not make the primers	2.47813e-09	0.0555945	7.19195e-09	2.76561e-08
cg27011060	PAX6	TGTTTTTATTATCGTTTAAATTGGTTAAGGTTTGGTATAAGTATC	ACTCTAACTCTCACGTCTACACTAAAAATACG	91144														1.0466e-13	0.000828443	1.18894e-12	6.34957e-10
cg27565555	BMP7																We could not make the primers	3.0253e-10	1.91093e-08	2.773e-07	2.34937e-05
cg17935217	CLIC6	GGAGTTCGAGGATTTTGCGGTTTTC	GCGTCTACGCTATCCCCCG	63	AGGGGAGGAGATAAGCGGC	CCCTCTAAACCTCCCCGCG	39	AGGGAGTTTCGGAGGGTGTC	CCCCTCCACCTACTACGCG	52								7.76619e-21	4.88346e-07	4.50369e-17	3.11791e-08
cg26760589	BMP7	AGATGAGTGGGTTGTATGTGTGTTTGTATATTATC	CGTAAACCCCAACTATACCCCCG	69														1.12197e-05	0.310443	1.74383e-06	1.11741e-06
cg22847228	PCDHGA4;PCDHGA6;PCDHGA9;PCDHGA1;PCDHGA8;PCDHGA5;PCDHGB1;PCDHGB4;PCDHGA3;PCDHGA10;PCDHGA2;PCDHGB6;PCDHGA7;PCDHGB2;PCDHGA10;PCDHGB5;PCDHGB3	GCGTAGCGGTAGTTTGATTATCGC	CCTATCTTCCACAAAAATATTAAAACTCACCACG	52														2.41439e-17	6.53269e-08	2.88032e-11	2.20844e-06
cg26705688	ZNF671																We could not make the primers	3.37801e-11	0.000287149	2.69123e-09	2.19467e-07
cg25092681	MARCH11	TCGGTTGCGCGTGAGAGTC	CTCCGTCCCACTAATCCGCG	52	ACGTTTGGGGTTAGGGGGC	CGACTCCACCGAACGACCG	70											2.14808e-08	0.000181183	9.80576e-07	4.68921e-06
cg24016939	ZNF671	TTTCGGTTAGGGATAGTTTGATAGAAATAAAATGTTC	ACCCAAAAAAAAAATATTTCAATACCTACGAAAAATACG	63	GGTTGTTTTTGGTCGGGGTTTTGTAAC	CACTAAAAACAACATCTCCTCCGCG	39											3.13651e-08	0.00514317	1.70902e-07	2.78801e-06
cg17256157	NMBR	AGATGTTGGGGACGTTTTTTATGGC	TCCCTCTACCTACTCATCATCACCG	9														2.43879e-10	0.0069792	2.21738e-07	9.08931e-06
cg01469027		AGTTTCGGAGAATTTAGAGGTGTTAGAAGTC	AACGCCGCCTAAAAATTAATCTCTATCTCG	60,70														5.31087e-10	0.0106152	1.24527e-06	0.000172378
cg26033466	DLX6AS	GGGTGGTTTTGGTTGGGTAGTTTTC	TCCTAAACATCTTTTCTAACCTCTAAACCAATATATATCG	52														1.95922e-06	0.100491	4.96038e-06	3.491e-05
cg09384411		AATTGTTTTTTCGGATTTGGTGATTTGGTTC	TCAACCTACAATAACAAAACGACCAATCG	10	CGTAGGAGTTTTGGTGAGTGTGAAAAC	CGCGAAAACCAAACCTAACTACCG	52											1.86491e-09	0.00359161	4.62255e-08	3.39859e-07
cg07390647	ST3GAL6	GGATTTTTTAGTAGCGAGGGTTGGC	ACTCGATATAATTTCTAATACACTAACAATCACCACG	7,52	GTTAAATATTTGGGAATATTTGTTTAGGTTGTTAGGTTATTTTTC	TCTAAAAACATCGTTTTTCGCAAATCTTAATATAAAAAACG	original probe1	TGGATAGTTAAGGAAATTGTAGATTTGTTGAAAGTTTTTC	ACTAACCTAAAAAAAATAACCGCTAAAAACCCG	original probe2	TTTGTAGTTAGGTGAGGAAGATTGAGGATC	CCTCGTAACTCTTCGAATCTCCAACG	original probe3					3.24269e-08	0.129669	9.60703e-09	4.04414e-08
cg04844574																	We could not make the primers	6.32597e-10	0.00189676	1.78673e-08	3.34802e-06
cg25596215	PCDHB16;PCDHB16																We could not make the primers	3.90305e-09	0.00263634	8.97202e-07	8.25932e-05
cg20889841																	We could not make the primers	2.04663e-17	1.97339e-07	2.09715e-12	1.29671e-08
cg17042098		GCGTCGCGTTTTTTTATTTGTCGTTC	CCACCACGAAAATAAAAATCGATTCTACCG	12134														8.97335e-11	0.00234445	6.44023e-09	1.92285e-06
cg19233753	NMBR																Close to cg17256157	2.32593e-09	0.031707	5.18818e-07	8.96439e-06
cg16198315	DACH1	GGTTTTTTTAGTTTAGTAAAGCGCGCGTAC	CCTCTTAATAAATCCTCCCCCACTAAACG	70	ATCGGTTTCGTCGTTTTTTTCGTGC	CGAACAAATACACACTTTACACTAAAATACTCAACG	60											9.79794e-06	0.680612	4.43469e-06	5.16399e-06
cg23524195	GFRA1	CGGGTTTTGGTTGAAGTTTGAGGTTC	CCGCTACAACCGAAAAACGCG	7,12,35,63,69,101,134,143														5.09987e-11	0.00764129	2.31141e-09	8.59553e-07
cg07091412	CAMK2N1	GTTTTTTGTTTTTTTTTTTTAGAATGGAGTTGGGAC	AAAAACGAAAAAACAAAACTCACTACGCG	58,77,88														6.96391e-07	0.0123297	7.96611e-06	0.00101228
cg00339556	MARCH11																Close to cg25092681	8.96715e-09	0.00853247	3.23259e-07	2.43291e-06
cg25762396	P2RX3	GTTAGGAGTCGTCGCGAGATAGC	GACGAAAACGAAAAACAAAATCGCTCTACG	31														3.37217e-07	0.00875826	2.61232e-05	0.000410904
cg04766371		GAGGTTTTTTCGTAAGGGGTCGC	CCTAAACCCTCGCCTCACTAACG	12134														5.72153e-09	0.0157719	8.28948e-07	4.28405e-05
cg10773698																	Close to cg17042098	1.31116e-10	0.00458332	5.48248e-10	1.752e-06
cg13270873	TRPS1	AATTTGGGATTTGGTAAGAGGAAATTAGAGC	TCCCACTCCCTCTACCCTATCG	7133														2.72018e-13	5.01928e-05	6.85658e-09	9.46984e-05
cg09501516	RGS4	AGTTTGGAATTCGTAAGTAGGAAAGAAATGC	CCGAAAAAAAAACAAAATACGCTCAAAACCG	63														3.33e-08	0.0122822	1.64853e-06	4.02426e-05
cg14427437																	We could not make the primers	4.07129e-09	0.0015993	2.56862e-06	4.87702e-05
cg23495581	chr8:23572595	TTGGTGGGGATTTCGTTTTCGC	GCTTATCTACGCCGCGCTCG	70														2.65007e-08	0.0563325	1.03163e-07	9.88157e-07
cg23147574		GGGTATTATTAATTATTAGGTACGAAATGTTGTAAAGAAAGC	CAAATCACTATTTCTTATTAAATTTTATCTTTTCCTTTCCCG	52														5.76522e-16	6.81225e-06	9.54607e-12	6.22048e-08
cg01791874	MARCH11																Close to cg25092681	2.11562e-10	0.000115474	1.32424e-07	6.29039e-06
cg10925082	ARHGDIB																We could not make the primers	1.28978e-08	0.00977275	9.72343e-08	4.07312e-06
cg18921771	C14orf39	TTTTATTTTTCGTGGTAAATTCGTAAATGCGAAATC	GCTCTAAATATATCCCTTAATAACGTATATACAACCACG	60														1.82888e-24	2.96472e-10	1.37863e-12	0.000772975
cg19246110	ZNF671																Close to cg24016939	1.81632e-12	4.6003e-05	2.10777e-10	1.48625e-07
c82: Since locus of primer set1 with UPL was almost 500 bps far from the cytosine detected by methylation array, we made primer sets 2-4 with original probe.

## Sheet: Supp table5
Supplemental Table 5
Sequence of primer/probe sets for methylation markers.
Type of markers	Gene	Forward primer	Reverse primer	Sequence of amplicon	Probe	Dye	Distance from the methylation array	Number of CpGs in foｒward primer	Number of CpGs in reverse primer	Number of CpGs in Probe	Reference sequence
common BC markers	JAK3	AGTTGGCGATGTCGTAGGGTTC	GCAACTTTCCTCCGAAACCTAAAAAACG	AGTTGGCGATGTCGTAGGGTTCGGTTTAGATATTGGGGGAGGATGGTGGTGGCGGGGGATGGTTGGGTTGGGGTAGGGTGTTGTTAGGGTAAAGGTTAGTTCGTTTTTTAGGTTTCGGAGGAAAGTTGC	ATGG(L)T(L)GGT(L)G(L)GCG	Alexa Fluor 532	194	3	3	0	AGCTGGCGATGCCGCAGGGCTCGGCCCAGACACTGGGGGAGGATGGTGGTGGCGGGGGATGGCTGGGCTGGGGCAGGGTGCTGCCAGGGCAAAGGCTAGCTCGCCTTCCAGGCCTCGGAGGAAAGCTGC
	RASGRF1	GAAATTAGAGCGTAGCGTTATAGTCGC	ACTACTACGAAAACAACGAAACGAAATAAACG	GAAATTAGAGCGTAGCGTTATAGTCGCGATTGCGGCGGCGGCGGCGGCGTAGGGGGCGGGGGAGGAGAGAAGCGTTTATTTCGTTTCGTTGTTTTCGTAGTAGT	UPL52	FAM	0 (included in the amplicon)	4	4	0	GAAACCAGAGCGCAGCGCTATAGCCGCGACTGCGGCGGCGGCGGCGGCGCAGGGGGCGGGGGAGGAGAGAAGCGCCCACTTCGTCCCGCTGCCTCCGCAGCAGC
	CPXM1	GTTTTTTGTTCGTTTATAGTTCGTTGTTCGTTTC	CGACCCCTTAAAAATCAACCCCG	GTTTTTTGTTCGTTTATAGTTCGTTGTTCGTTTCGGATTTCGGAGAGGAGGAGAGGGTCGGGAGGAGCGAGCGGGGTTGATTTTTAAGGGGTCG	AGAG(L)GGT5(L)G(L)GGA	Alexa Fluor 532	75	4	2	1	GCCTCCTGCCCGCCCACAGCCCGCTGCCCGCCTCGGACCTCGGAGAGGAGGAGAGGGCCGGGAGGAGCGAGCGGGGCTGACCTCCAAGGGGCCG
	SHF	CGGGGTTTCGATTCGAATAAGGC	CCCTACTCCGAAAAATCGTCCG	CGGGGTTTCGATTCGAATAAGGCGGTGTGGGGGAGAGTCGTGGCGCGGGGGCGGCGTGGGTTCGGGGGCGATAGGGGTGGCGAGGGCGGCGGAGTCGGACGATTTTTCGGAGTAGGG	UPL70	FAM	20 (included in the amplicon)	4	3	2	CGGGGTCTCGACCCGAATAAGGCGGTGTGGGGGAGAGCCGTGGCGCGGGGGCGGCGTGGGTCCGGGGGCGACAGGGGTGGCGAGGGCGGCGGAGCCGGACGACCCCCCGGAGTAGGG
Luminal- dominant markers	DNM3	GTAGTTGGGTTGTAGTGCGTGC	ACGTAACCTATCTCCGCGACG	GTAGTTGGGTTGTAGTGCGTGCGCGTTTGGTTTGGTGGTTCGATGGGAAGTTCGGGGCGGGGTAGTCGCGGGGCGGGGGCGGGGCGTCGCGGAGATAGGTTACGT	UPL119	FAM	185	2	4	0	GCAGCTGGGCTGCAGTGCGTGCGCGCCTGGCCTGGTGGTCCGATGGGAAGCCCGGGGCGGGGCAGCCGCGGGGCGGGGGCGGGGCGTCGCGGAGATAGGCCACGC
	CAV2	GACGGGGTATATCGGGTGGATC	ACCTTCCAATTCTTCCTACTACTTAAAAACTAATACG	GACGGGGTATATCGGGTGGATCGGTTTTTTGAAATATGGGTATATTTTTCGTTATTTGTTTTTTATTTTTTTTTTATTTTAGGTCGGCGTTAGGAGGAGGAACGCGTATTAGTTTTTAAGTAGTAGGAAGAATTGGAAGGT	TCCT5(L)5(L)TAA5(L)G(L)CCGAC	Alexa Fluor 532	165	3	1	2	GACGGGGCACACCGGGTGGACCGGCTTTCTGAAACATGGGCATATTCTCCGCCACCTGCCCCCTACTCTCCTCTTATCCCAGGCCGGCGTCAGGAGGAGGAACGCGCATCAGTTCCCAAGCAGTAGGAAGAACTGGAAGGC
	HOXA10	GCGACGTTGTTTTATTGCGTTTGTC	CGAAAAACGACGACGATAACGATTACTACG	GCGACGTTGTTTTATTGCGTTTGTCGTTTAGCGTGGGGAAGAGTTCGTAGTTTTGTAGTTCGTAGGGTAGGTCGGCGGCGGGCGGTAGGTAGATTTCGTCGTGGGCGTAGTAATCGTTATCGTCGTCGTTTTTCG	UPL70	FAM	36	4	6	2	GCGACGCTGCCTCATTGCGCTTGCCGCCCAGCGTGGGGAAGAGCCCGCAGCTCTGCAGCCCGTAGGGCAGGTCGGCGGCGGGCGGCAGGTAGACCCCGCCGTGGGCGTAGTAACCGCCACCGCCGCCGCCCCCCG
	B3GNT5	GGAGAGGTTTTTTCGGTTTTTCGATTTTTC	GCGTAACTAACGTAAACACCGAATCG	GGAGAGGTTTTTTCGGTTTTTCGATTTTTCGGCGTTGGGTCGTGCGCGGTTCGGGTTAGGGCGGCGGGTTTCGATTCGGTGTTTACGTTAGTTACGC	UPL70	FAM	194	3	5	2	GGAGAGGCCTCCCCGGCTTCCCGACTTCCCGGCGCTGGGCCGTGCGCGGTCCGGGCCAGGGCGGCGGGCCCCGATCCGGTGTCCACGCCAGCCACGC
TN-dominant markers	ST3GAL6	TGGATAGTTAAGGAAATTGTAGATTTGTTGAAAGTTTTTC	ACTAACCTAAAAAAAATAACCGCTAAAAACCCG	TGGATAGTTAAGGAAATTGTAGATTTGTTGAAAGTTTTTCGTGGTTTGTGGTTTCGTGTTTACGTTGATTTTTGAATTTCGTAATTTTTCGGGTTTTTAGCGGTTATTTTTTTTAGGTTAGT	TG(L)G(L)TTT5(L)G(L)TGTTTA5(L)G(L)T	FAM	145	1	2	2	TGGATAGTTAAGGAAACTGTAGATCTGCTGAAAGCTCCTCGTGGTCTGTGGTCTCGTGTCCACGCTGACCTTTGAACCTCGTAACTCTTCGGGTCTCCAGCGGCCACCTCTTTTAGGCTAGC
	DACH1	GGTTTTTTTAGTTTAGTAAAGCGCGCGTAC	CCTCTTAATAAATCCTCCCCCACTAAACG	GGTTTTTTTAGTTTAGTAAAGCGCGCGTACGGAGGAGGCGGCGGGATCGGTTTTTAGTTAGATTAGTTTTATGTTAATGAACGTTTAGTGGGGGAGGATTTATTAAGAGG	UPL70	FAM	232	4	1	2	GGCTTCCCCAGCCCAGCAAAGCGCGCGCACGGAGGAGGCGGCGGGACCGGTCCCCAGCCAGACCAGTTTTATGCTAATGAACGCTCAGTGGGGGAGGATCTACCAAGAGG
	P2RX3	GTTAGGAGTCGTCGCGAGATAGC	GACGAAAACGAAAAACAAAATCGCTCTACG	GTTAGGAGTCGTCGCGAGATAGCGTTATTTGGTGGAAGTATTTTAGGTCGTTATTGGTTTTGTGTTTGAATTTTTTTTGTTTTTTTCGCGTAGAGCGATTTTGTTTTTCGTTTTCGTC	TTT(L)G(L)G(L)TG(L)G(L)A(L)AGT	Alexa Fluor 532	0(included in the amplicon)	4	5	0	GCCAGGAGCCGCCGCGAGACAGCGCCACCTGGTGGAAGCATCCCAGGCCGCCACTGGCTTTGTGCCTGAATCCTTTCTGCTTTCCCCGCGCAGAGCGATCTTGCCCCCCGCCTCCGCC
	chr8:23572595	TTGGTGGGGATTTCGTTTTCGC	GCTTATCTACGCCGCGCTCG	TTGGTGGGGATTTCGTTTTCGCGGCGGGCGGCGGTATTGGAATGTTAATTGAAACGGAGTTGGCGAGCGCGGCGTAGATAAGC	UPL70	FAM	167	3	5	2	CTGGTGGGGACTCCGCTCCCGCGGCGGGCGGCGGCACTGGAATGTTAATTGAAACGGAGCTGGCGAGCGCGGCGCAGATAAGC
					N(L) means LNA
					5（L) means LNA methylcytosine

## Sheet: Supp table6
Supplemental Table 6
Sequence of primer/probe sets of internal control markers.
Gene	chr	Forward Primer	Reverse Primer	UPL in screening	Probe for ddMSP	Dye
CREM	10	ATGGAGGTGTAGGATTTGGGTATTAGG	ACATCACCACCACTACTATAATTCTCTTCC	77	TCTA5(L)5(L)A5(L)CA5(L)5(L)T	Alexa Fluor 532
GLYATL3	6	AGGTAGAAGTAAAGAGTAAGTAATTAAAGGGGAAAAAG	CCCACTACTATATCTCATCAACCTCTATTCCTAAC	119	TT(L)T(L)G(L)GT(L)G(L)G(L)T	Alexa Fluor 532
ELMOD3	2	AGGTGTATTTTGGAGGAAAATTATATGAATAAAGGG	TCCCACTATAATACAATCAACACACCTACTAC	91	GTG(L)A(L)G(L)GAG(L)A(L)GG	Alexa Fluor 532
KLF9	9	GGTTTGAGTAATAGGTAGATGTTATTGTAGAGTGG	ACCCATACCCTTTCCCTCATCC	58	GAG(L)G(L)ATGG(L)A(L)G(L)G	Alexa Fluor 532
					N(L) means LNA
					5（L) means LNA methylcytosine

## Sheet: Supp table7
Supplemental Table 7
Clinical data of cfDNA samples and results of ddMSP analysis.
Case	Sample category 1:Cancer patient 2:Healthy volunteer	Age	Immnohistochemistry of primary tumor					Subtype	T	T1 classification	N	M	Stage	Stage category 0:Healthy volunteers 1: Stage0-I 2: StageIIA 3：StageIIB-III 4：StageIV/MBC	Group of analysis 0：training set 1:validation set	Concentration of markers																Mean of methylation markers	Mean of internal controls	Positivity of markers 1: positive, 0: negative												number of methylation-positive markers	Detecting Index
			ER (IHC; %)	PR (IHC; %)	HER2 (IHC; score)	HER2 (FISH/DISH)	Ki67(%)									JAK3	RASGRF1	CPXM1	SHF	DNM3	CAV2	HOXA10	B3GNT5	ST3GAL6	DACH1	P2RX3	chr8:23572595	CREM	GLYATL3	ELMOD3	KLF9			JAK3	RASGRF1	CPXM1	SHF	DNM3	CAV2	HOXA10	B3GNT5	ST3GAL6	DACH1	P2RX3	chr8:23572595
CA1	1	36	0	0	1+		15	Triple Negative	2		0	0	2A	2	1	0	1.09136	0	0	0	1.34184	0	1.54836	0	1.51795	1.37701	2.76149	3.48686	3.26831	3.37979	3.2678	0.803167	3.35069	0	1	0	0	0	1	0	0	0	1	0	1	4	2.9826
CA2	1	48	30	13	1+		30	Luminal	3		1	0	3	3	0	1.54948	1.37337	1.05994	1.9403	0	0	1.79709	2.73004	1.35744	1.39574	1.79709	2.53751	2.88852	2.60099	2.9276	2.62822	1.4615	2.76133	1	1	1	1	0	0	1	1	1	1	1	1	10	3.14702
CA3	1	57	positive	positive	2+	negative	10	Luminal	1	c	0	0	1	1	0	1.0383	0	0	1.03355	1.0481	0	1.35986	3.11089	0	1.06325	1.35986	2.65547	3.15605	2.96473	3.06636	2.93005	1.05577	3.0293	1	0	0	1	1	0	1	1	0	1	0	1	7	1.67754
CA4	1	70	50	70	1+		5	Luminal	1	b	X	X	1	1	0	0	0	0	1.11201	1.11785	1.09267	1.41553	2.54975	0	1.09267	1.11448	2.56208	3.09596	2.91534	2.96425	3.09725	1.00475	3.0182	0	0	0	1	1	1	1	1	0	1	0	1	7	1.63461
CA5	1	62	0	0	0		40	Triple Negative	2		1	0	2B	3	0	0	1.03487	0	1.04989	0	1.34417	0	2.85595	0	1.04313	1.37037	2.74638	2.85018	2.71472	2.78522	2.67601	0.95373	2.75653	0	1	0	1	0	1	0	1	0	1	0	1	6	1.41671
CA6	1	74	99	70	0		5	Luminal	1	b	0	0	1	1	1	0	0	1.04895	1.55435	0	0	1.12279	2.8022	0	1.05897	0	2.54077	2.95346	2.81101	2.8668	3.02787	0.844003	2.91478	0	0	1	1	0	0	1	1	0	1	0	1	6	2.04786
CA7	1	47	100	100	1+		5	Luminal	2		X	X	2A	2	0	0	1.35433	0	1.35961	0	0	1.07914	2.55056	0	0	1.38019	2.58048	2.5214	2.24666	2.4255	2.60658	0.858693	2.45004	0	1	0	1	0	0	1	1	0	0	0	1	5	0.483557
CA8	1	66	10	10	0		5	Luminal	2		X	X	2A	2	0	1.06131	0	0	0	0	0	0	3.0543	0	0	0	2.45265	2.92793	2.71212	2.92745	2.80864	0.547355	2.84403	1	0	0	0	0	0	0	1	0	0	0	1	3	0.278818
CA9	1	45	100	30	2+	negative	29.6	Luminal	2		1	0	2B	3	1	0	0	0	1.07063	1.12456	0	1.78987	1.55041	1.0974	0	1.56798	2.42201	3.03111	2.64205	2.87359	2.88145	0.885238	2.85705	0	0	0	1	1	0	1	0	1	0	1	1	6	0.805145
CA10	1	72	0	0	0			Triple Negative	1		0	0	1	1	1	1.07687	0	0	1.07577	0	1.13053	1.12713	2.8936	0	1.13053	1.72925	2.44156	2.91572	2.66747	2.148	2.81732	1.05044	2.63713	1	0	0	1	0	1	1	1	0	1	1	1	8	0.710774
CA11	1	62	0	0	3+			HER2	2		1	0	2B	3	1	0	0	1.09818	1.38136	0	0	1.52885	2.92146	0	1.35837	0	2.46029	2.94482	2.80358	2.83608	2.87881	0.895709	2.86582	0	0	1	1	0	0	1	1	0	1	0	1	6	2.15973
CA12	1	55	0	0	3+			HER2	1		1	1	4	4	0	1.51684	1.6418	1.15835	1.36565	1.57043	0	2.09689	3.04258	1.20776	1.4034	1.95855	2.63604	2.94083	2.65551	3.00016	2.98667	1.63319	2.89579	1	1	1	1	1	0	1	1	1	1	1	1	11	3.87181
CA13	1	56	0	0	0			Triple Negative	1	c	0	0	1	1	0	0	0	0	1.78514	0	0	1.70519	2.87982	1.07784	1.49629	0	2.45857	2.63073	2.71199	2.80778	2.64354	0.950238	2.69851	0	0	0	1	0	0	1	1	1	1	0	1	6	0.974181
CA14	1	64	100	0	1+		10.6	Luminal	2		0	0	2A	2	1	1.10497	1.10497	0	0	1.37488	1.12089	1.69542	3.03995	0	1.42193	1.57047	2.6411	3.04925	2.96574	2.95362	3.0097	1.25622	2.99458	1	1	0	0	1	1	1	1	0	1	1	1	9	2.58573
CA15	1	80	0	0	0			Triple Negative	2		1	0	2B	3	1	1.37136	0	0	1.37005	1.07583	0	1.37388	2.00929	0	1.55012	0	2.45435	3.37322	3.10708	3.27594	3.10694	0.93374	3.21579	1	0	0	1	1	0	1	0	0	1	0	1	6	2.23521
CA16	1	77	0	0	0			Triple Negative	1	a	0	0	1	1	0	1.06583	0	0	0	0	0	1.44809	2.52312	0	1.09023	1.84609	2.46398	3.15355	2.9657	3.09616	3.11602	0.869779	3.08286	1	0	0	0	0	0	1	0	0	1	1	1	5	1.70771
CA17	1		0	0	0			Triple Negative	1	b	0	0	1	1	1	1.08524	0	1.155	1.37993	0	0	1.85775	2.95845	0	1.69989	2.06193	2.5534	2.89949	2.62873	2.86805	2.26839	1.2293	2.66616	1	0	1	1	0	0	1	1	0	1	1	1	8	2.09905
CA18	1	62	10	10	1+		20	Luminal	1	c	0	0	1	1	1	0	1.36395	1.11895	1.36669	1.40056	0	1.81961	2.50412	1.38221	0	1.72268	2.46175	3.07155	2.75402	2.92871	3.00396	1.26171	2.93956	0	1	1	1	1	0	1	0	1	0	1	1	8	2.98168
CA19	1	49	10	10	1+		20	Luminal	1	c	0	0	1	1	1	0	0	0	1.0831	1.16192	0	1.37902	2.71169	0	0	1.77701	2.36499	2.6858	2.41441	2.44985	2.62487	0.873144	2.54373	0	0	0	1	1	0	1	1	0	0	1	1	6	-0.0193964
CA20	1	72	10	10	1+		4	Luminal	2		0	0	2A	2	0	1.09023	1.09023	1.22729	1.07041	0	0	1.78531	2.7567	1.1302	1.40165	1.56342	2.26891	2.7524	2.57785	2.65964	2.7294	1.28203	2.67982	1	1	1	1	0	0	1	1	1	1	1	1	10	2.78504
CA21	1	50	10	10	1+		15	Luminal	4ｂ		0	0	3	3	0	0	1.05035	0	1.39453	1.10657	0	1.38718	2.76869	0	0	1.56329	2.25103	2.82677	2.45996	2.73164	2.38563	0.960136	2.601	0	1	0	1	1	0	1	1	0	0	1	1	7	0.74562
CA22	1	68	10	10	1+		15	Luminal	1	c	0	0	1	1	0	0	0	0	1.07869	0	1.08422	1.10422	2.84949	1.10688	1.38527	1.80325	2.18517	2.65907	2.48749	2.79247	2.51648	1.04977	2.61388	0	0	0	1	0	1	1	1	1	1	1	1	8	0.707167
CA23	1	73	80	0	1+		28	Luminal	4a		1	X	3	3	1	1.07057	0	0	1.07843	0	0	1.40413	2.84251	0	1.37772	1.40413	1.88122	2.89238	2.31713	2.80103	2.82011	0.921558	2.70766	1	0	0	1	0	0	1	1	0	1	0	0	5	0.923792
CA24	1	61	0	0	1+			Triple Negative				1	4	4	0	1.37014	0	0	1.11551	0	1.12936	1.40303	2.60299	0	1.12936	1.88022	2.24167	3.17823	2.8232	3.12573	3.03988	1.07269	3.04176	1	0	0	1	0	1	1	1	0	1	1	1	8	1.74866
CA25	1	79	0	0	2+	negative		Triple Negative	2		0	0	2A	2	0	1.09679	0	0	0	0	1.36117	0	2.79749	0	1.53727	1.93726	2.50144	2.89786	2.50267	2.76879	2.95333	0.935952	2.78066	1	0	0	0	0	1	0	1	0	1	1	1	6	0.991694
CA26	1	53	0	0	0		25	Triple Negative	1	b	0	0	1	1	1	0	0	0	0	0	0	1.80009	2.87549	0	0	1.10105	2.52219	3.03299	2.58253	2.8143	2.82374	0.691568	2.81339	0	0	0	0	0	0	1	1	0	0	0	1	3	0.572967
CA27	1	64	80	0	0		18	Luminal	2		1	0	2B	3	0	1.08363	0	2.17065	1.10112	0	0	0	2.84412	1.09126	1.09375	1.10122	2.22182	2.88748	2.78226	2.81302	2.8591	1.05896	2.83547	1	0	1	1	0	0	0	1	1	1	0	1	7	2.74702
CA28	1	48	80	80	0		31	Luminal	1	c	0	0	1	1	0	0	0	1.05304	0	0	0	1.36824	2.58032	1.07583	1.08149	1.06719	2.30857	2.61489	2.4186	2.473	2.2583	0.877892	2.4412	0	0	1	0	0	0	1	1	1	1	0	1	6	0.760572
CA29	1	38	80	80	2+	negative	22	Luminal	1	c	0	0	1	1	0	0	1.55718	0	0	0	0	1.93133	2.53991	0	1.62382	1.56329	2.6937	2.21223	2.24348	2.40946	2.25309	0.992437	2.27957	0	1	0	0	0	0	1	0	0	1	1	1	5	1.04844
CA30	1	46	80	80	0		18	Luminal	1	c	0	0	1	1	1	1.05563	1.05563	0	0	0	0	1.11739	2.71846	0	1.13266	1.96259	2.21709	2.79103	2.57182	2.65531	2.78358	0.938286	2.70043	1	1	0	0	0	0	1	1	0	1	1	1	7	1.45068
CA31	1	66	90	1	0		11	Luminal	1	b	0	0	1	1	0	1.06146	1.06146	0	1.09805	0	0	0	2.67321	0	1.08687	1.073	2.36517	2.67846	2.62114	1.78056	2.71741	0.868269	2.44939	1	1	0	1	0	0	0	1	0	1	0	1	6	0.617474
CA32	1	71	0	0	0		46	Triple Negative	2		0	0	2A	2	1	0	1.07223	0	1.54625	0	0	1.39114	2.65488	1.07755	0	1.6922	2.24668	2.61371	2.43964	2.13593	2.72358	0.973411	2.47821	0	1	0	1	0	0	1	1	1	0	1	1	7	0.556239
CA33	1	62	50	1	3+		24	Luminal HER2	1	c	0	0	1	1	1	1.06272	1.06272	0	1.1197	0	0	1.38947	2.76882	1.08909	1.12655	1.56558	2.32986	2.56735	2.29346	2.40664	2.7173	1.12621	2.49619	1	1	0	1	0	0	1	1	1	1	1	1	9	1.10875
CA34	1	41	80	80	0		26	Luminal	2		1	0	2B	3	1	0	0	1.08969	1.07232	0	0	1.42125	2.6903	0	1.12117	1.42125	2.34525	2.73581	2.47488	2.23394	2.92101	0.930104	2.59141	0	0	1	1	0	0	1	1	0	1	0	1	6	1.40356
CA35	1	63	0	0	0		82	Triple Negative	4ｂ		2	0	3	3	0	1.09422	1.09422	0	0	0	0	0	2.79358	0	1.5751	1.06647	2.43192	2.86027	2.75114	2.37284	2.82893	0.837959	2.7033	1	1	0	0	0	0	0	1	0	1	0	1	5	1.44368
CA36	1	57	0	0	0			Triple Negative	1	c	0	0	1	1	1	0	0	0	1.05906	0	0	1.54194	2.32201	1.39719	0	1.36584	2.3971	2.94105	2.78716	2.59847	2.94535	0.840262	2.81801	0	0	0	1	0	0	1	0	1	0	0	1	4	0.650141
CA37	1	56	90	80	0		1	Luminal	3		0	0	2B	3	0	0	1.081	0	1.05947	0	0	0	2.50784	0	0	0	2.48742	3.04322	2.84915	2.60486	3.11678	0.594644	2.9035	0	1	0	1	0	0	0	0	0	0	0	1	3	1.18646
CA38	1	72	70	0	0		1	Luminal	1	c	0	0	1	1	1	1.0698	0	0	1.1037	0	0	0	2.16683	1.12575	0	1.10273	2.54417	2.14526	1.4268	1.38851	2.29376	0.759415	1.81358	1	0	0	1	0	0	0	0	1	0	0	1	4	-2.0479
CA39	1	53	60	0	0		1	Luminal	2		0	0	2A	2	1	0	0	0	0	1.1192	0	0	2.00298	0	1.09996	0	2.36155	2.08119	1.87279	0	1.59636	0.54864	1.38759	0	0	0	0	1	0	0	0	0	1	0	1	3	-2.82324
CA40	1	49	60	60	0		1	Luminal	3		0	0	2B	3	1	1.13852	1.43957	0	0	1.10719	0	0	2.07238	0	0	1.44328	2.46183	1.72182	1.76629	1.11799	2.31157	0.805231	1.72942	1	1	0	0	1	0	0	0	0	0	0	1	4	-1.32576
CA41	1	66	80	60	1+		3	Luminal	1	c	0	0	1	1	1	1.05224	1.05224	0	0	0	1.07371	0	2.52794	0	1.07371	1.09227	2.0643	3.13581	2.83149	3.05623	3.09951	0.828035	3.03076	1	1	0	0	0	1	0	0	0	1	0	0	4	2.02785
CA42	1	77	0	0	0		80	Triple Negative	2		1	0	2B	3	0	0	1.35048	0	0	1.17172	0	1.58931	1.07329	0	1.04801	1.89039	1.85979	3.2446	2.73589	3.06608	3.04243	0.831917	3.02225	0	1	0	0	1	0	1	0	0	1	1	0	5	2.37882
CA43	1	81	0	0	1+		15	Triple Negative	2		1	0	2B	3	1	1.6706	1.84673	1.09442	0	1.1206	1.12257	1.02298	2.67551	0	0	1.50013	2.20857	2.85108	2.01463	2.60633	2.74458	1.18851	2.55416	1	1	1	0	1	1	0	1	0	0	1	1	8	2.17608
CA44	1	63	90	90	1+		15	Luminal	2		0	0	2A	2	1	1.05587	0	0	1.10122	0	1.08422	1.1587	2.68684	0	1.08422	1.45975	2.10155	2.83453	2.37653	2.51636	2.71663	0.977697	2.61101	1	0	0	1	0	1	1	1	0	1	0	0	6	0.586101
CA45	1	42	90	90	1+		7.45	Luminal	3		0	0	2B	3	1	0	1.09261	0	0	0	0	0	2.11901	0	1.37762	1.8652	2.04998	2.30972	1.72011	1.92265	2.0111	0.708702	1.99089	0	1	0	0	0	0	0	0	0	1	1	0	3	-0.458106
CA46	1	79	90	90	1+		14.6	Luminal	1	c	0	0	1	1	0	0	1.07554	0	1.42946	0	0	0	2.70653	1.11342	0	1.49958	1.9368	2.64751	1.89166	2.54069	2.57611	0.813445	2.41399	0	1	0	1	0	0	0	1	1	0	1	0	5	0.084122
CA47	1	69	0	0	0		20	Triple Negative	2		1	0	2B	3	1	0	1.33718	0	0	0	0	1.15206	2.73227	1.10553	0	2.05529	1.95581	2.77987	2.65019	2.70081	2.70752	0.861512	2.70959	0	1	0	0	0	0	1	1	1	0	1	0	5	1.18575
CA48	1	44	80	30	2+	negative	37	Luminal	2		1	0	2B	3	0	1.05372	1.35476	0	0	0	0	1.10869	2.33888	1.08643	1.08663	1.80773	2.23537	2.27227	2.12799	2.25965	1.97147	1.00602	2.15785	1	1	0	0	0	0	1	0	1	1	1	1	7	0.298532
CA49	1	59	0	0	0		24	Triple Negative	2		1	0	2B	3	0	0	0	0	1.11949	0	0	1.13714	2.68481	1.14435	1.10754	1.6143	1.58061	2.93355	2.22374	2.57072	2.5955	0.865687	2.58088	0	0	0	1	0	0	1	1	1	1	1	0	6	0.4179
CA50	1	64	60	30	2+	negative	13	Luminal	1		1	0	2A	2	0	1.05516	1.05516	0	1.37691	0	1.10705	1.13904	2.93025	0	0	1.83809	2.31562	2.94628	2.54025	2.79867	2.96577	1.06811	2.81274	1	1	0	1	0	1	1	1	0	0	1	1	8	1.39566
CA51	1	62	90	70	2+	negative	14	Luminal	2		0	0	2A	2	0	0	0	0	0	0	0	0	2.29194	0	0	1.92754	2.04901	2.18414	1.91039	2.22495	1.52528	0.522374	1.96119	0	0	0	0	0	0	0	0	0	0	1	0	1	-1.94905
CA52	1	66	90	0	unknown		20	DCIS	is		0	0	0	1	0	1.46285	1.46285	0	0	0	0	1.47829	2.8491	0	0	2.08047	1.99455	2.4251	2.49101	2.80762	2.72507	0.944009	2.6122	1	1	0	0	0	0	1	1	0	0	1	0	5	1.11924
CA53	1	45	90	90	2+	negative	18	Luminal	1		0	0	1	1	0	2.05316	1.97395	0	1.10473	0	1.11093	1.66636	2.59255	1.16655	0	2.2308	1.91308	2.3603	2.42217	2.5748	2.59023	1.31768	2.48687	1	1	0	1	0	1	1	1	1	0	1	0	8	1.39838
CA54	1	63	90	70	0		9	Luminal	1	c	0	0	1	1	0	1.7941	1.19198	0	0	0	0	1.64324	2.698	1.13454	1.12947	2.01129	1.71399	2.42629	2.45713	2.68462	2.64377	1.10972	2.55295	1	1	0	0	0	0	1	1	1	1	1	0	7	1.34939
CA55	1	54	0	0	1+		79	Triple Negative	4ｂ		3	0	3	3	0	0	1.32727	1.72934	1.06907	0	0	1.03042	2.85956	0	0	1.03042	1.72934	2.97883	2.63119	2.84049	2.93029	0.897951	2.8452	0	1	1	1	0	0	1	1	0	0	0	0	5	2.87124
CA56	1	55	80	80	3+		24	Luminal HER2	4ｂ		2	0	3	3	0	0	0	0	0	0	0	1.53678	2.38147	0	1.04421	1.53678	2.01412	2.51299	2.27451	2.36026	2.59958	0.709445	2.43684	0	0	0	0	0	0	1	0	0	1	1	0	3	-0.00566613
CA57	1	71	50	1	0		20	Luminal	3		0	0	2B	3	0	0	0	0	0	0	0	0	1.84704	0	0	1.07216	2.16217	1.87871	1.67791	1.84704	2.29233	0.423448	1.924	0	0	0	0	0	0	0	0	0	0	0	1	1	-2.07599
CA58	1	61	90	90	1+		12	Luminal	1	b	0	0	1	1	1	0	0	0	0	0	0	0	2.38744	1.38672	0	0	1.8698	2.60628	2.262	2.3082	2.65434	0.47033	2.45771	0	0	0	0	0	0	0	0	1	0	0	0	1	-0.660332
CA59	1	62	90	20	2+	negative	42	Luminal	2		0	0	2A	2	0	0	0	0	0	0	0	0	1.82491	0	0	1.7661	1.66514	3.01138	2.70075	2.96595	2.93878	0.438012	2.90422	0	0	0	0	0	0	0	0	0	0	1	0	1	0.334714
CA60	1	65	0	0	3+		27	HER2	1	c	0	0	1	1	0	1.6203	1.84218	0	1.12427	0	0	0	2.74111	1.09412	0	1.78557	1.53746	2.82413	2.41668	2.66756	2.81141	0.978751	2.67994	1	1	0	1	0	0	0	1	1	0	1	0	6	1.36667
CA61	1	44	90	70	1+		18	Luminal	2		1	X	2B	3	1	0.962337	0	0	0.968983	0	0	0.992159	2.49321	0	0	0.992159	1.87047	2.51348	2.25026	2.42406	2.26302	0.689943	2.36271	0	0	0	1	0	0	0	0	0	0	0	0	1	-0.629067
CA62	1	66	90	50	0		10	Luminal	1	c	0	0	1	1	0	0.985414	0	1.01285	0	0	0	0.942132	2.59503	1.30848	0.96815	1.84531	1.91604	2.36324	2.04896	2.56281	2.27025	0.96445	2.31131	1	0	1	0	0	0	0	1	1	0	1	0	5	0.390391
CA63	1	72	90	90	1+		10	Luminal	2		0	0	2A	2	0	0.944634	0.944634	0	0	0	0.992666	0.947559	2.7718	0	1.29371	1.54965	1.80458	2.78342	2.36986	2.74278	2.6455	0.937436	2.63539	0	1	0	0	0	1	0	1	0	1	1	0	5	1.26039
CA64	1	46	90	60	1+		10	Luminal	2		1	0	2B	3	0	0	0.969666	0	0	0	0	2.03305	2.13427	0.975476	0	1.29256	1.92515	2.18017	1.45262	1.98809	1.88046	0.777514	1.87533	0	1	0	0	0	0	1	0	1	0	0	0	3	-1.17607
CA65	1	75	90	40	0		43	Luminal	4ｂ		0	0	3	3	0	0.976272	0.976272	0	0	0.969717	0	1.47384	3.0473	0	0	1.69571	1.65194	2.88363	2.52939	2.59038	2.9299	0.899254	2.73332	1	1	0	0	1	0	1	1	0	0	1	0	6	1.08231
CA66	1	44	80	80	1+		11	Luminal	1	c	0	0	1	1	0	0.992933	0	0	1.26144	0.957166	1.02801	0.946862	2.30046	0	1.63012	1.54896	2.19036	2.39209	1.99457	2.16209	2.23614	1.07136	2.19622	1	0	0	1	1	1	0	0	0	1	1	1	7	-0.21483
CA67	1	81	90	40	0		23	Luminal	1	b	0	0	1	1	0	1.292	0	1.20787	1.22663	0.964433	0.934339	0	2.56759	0	1.63336	2.11768	2.35428	3.24181	2.91366	3.05551	3.08665	1.19151	3.07441	1	0	1	1	1	1	0	1	0	1	1	1	9	2.86514
CA68	1	43	80	20	2+	negative	21	Luminal	1	c	0	0	1	1	0	1.25961	0.95857	0	0.968933	0	0	0	2.21972	0	1.69148	1.87498	2.42458	2.38422	1.8917	2.08704	2.27777	0.949824	2.16018	1	1	0	1	0	0	0	0	0	1	1	1	6	0.128266
CA69	1	46	80	80	2+	negative	14	Luminal	1		0	0	1	1	1	1.50656	0	0	0.983006	0	0	0	2.02958	0	0.924214	2.08906	2.16905	1.82818	1.41331	1.85344	1.79393	0.808455	1.72221	1	0	0	1	0	0	0	0	0	0	1	1	4	-1.89918
CA70	1	60	100	100	1+		3.7	Luminal	1		1	0	2A	2	0	0	1.02573	1.0474	1.03691	0	1.05492	0	2.10584	0	1.05492	1.03083	1.52456	3.03399	3.06177	3.18361	3.1287	0.823425	3.10202	0	1	1	1	0	1	0	0	0	1	0	0	5	2.99386
CA71	1	49	100	100	1+		9.7	Luminal	1	c	0	0	1	1	0	1.36543	1.06438	0	0	0	0	0	2.29623	0	1.64397	0	1.74339	2.08079	1.95716	2.15483	1.89247	0.676117	2.02131	1	1	0	0	0	0	0	0	0	1	0	0	3	-0.343188
CA72	1	72	100	80	0		7.6	Luminal	1	a	0	0	1	1	0	0	1.03969	0	0	0	0	1.07622	2.62935	0	0	1.55338	2.03856	2.82262	2.24158	2.59258	2.59781	0.694767	2.56365	0	1	0	0	0	0	1	1	0	0	1	0	4	0.468406
CA73	1	75	100	100	1+		21.9	Luminal	1	c	0	0	1	1	0	0	0	0	0	0	0	0	2.57982	0	1.08205	1.37941	1.92915	2.64892	2.51743	2.54636	2.56758	0.580869	2.57007	0	0	0	0	0	0	0	1	0	1	0	0	2	0.0800697
CA74	1	60	100	70	0		3	Luminal	1	b	0	0	1	1	0	0	0	0	0	0	0	1.09049	2.82232	0	1.07901	1.39154	1.55701	2.86206	2.68604	2.74135	2.83264	0.661699	2.78052	0	0	0	0	0	0	1	1	0	1	0	0	3	0.764649
CA75	1	66	15	0	0		27	Luminal	2		0	0	2A	2	1	0	0	1.12983	0	0	0	1.5579	2.63939	0	1.10225	1.5579	1.97504	2.70546	2.32758	2.57485	2.60969	0.830193	2.55439	0	0	1	0	0	0	1	1	0	1	1	0	5	1.28863
CA76	1	51	100	10	3+		23.7	Luminal HER2	1		1	0	2A	2	0	0	0	0	0	0	0	1.12492	2.71915	0	1.1797	1.90316	1.94962	2.74244	2.48632	2.70755	2.46399	0.739712	2.60008	0	0	0	0	0	0	1	1	0	1	1	0	4	0.419471
CA77	1	73	100	90	0		1.3	Luminal	1	c	0	0	1	1	1	1.1117	0	0	0	0	0	0	2.51693	1.09594	0	1.68633	1.98888	2.32068	1.79498	2.46136	2.24895	0.699982	2.20649	1	0	0	0	0	0	0	0	1	0	1	0	3	-1.12511
CA78	1	64	100	10	1+		3.8	Luminal	1	b	0	0	1	1	0	0	1.11671	0	0	1.71635	0	0	2.76999	0	1.12517	1.11349	1.72783	2.533	2.40241	2.70621	2.60612	0.797462	2.56194	0	1	0	0	1	0	0	1	0	1	0	0	4	0.899797
CA79	1	36	100	90	0		4.8	Luminal	1	b	0	0	1	1	0	0	0	1.11353	0	0	0	0	2.28628	1.12441	0	1.41954	1.95873	2.12497	1.12441	2.1101	2.16221	0.658541	1.88042	0	0	1	0	0	0	0	0	1	0	0	0	2	-1.30333
CA80	1	76	2	0	3+		24.3	Luminal HER2	2		1	0	2B	3	1	1.44343	0.966287	0.963084	0	0	0	0.975732	2.75272	0	1.3063	1.27678	1.91743	2.61144	2.57992	2.65565	2.76327	0.966813	2.65257	1	1	0	0	0	0	0	1	0	1	0	0	4	2.09542
CA81	1	71	100	100	1+		3.7	Luminal	1	c	0	0	1	1	1	1.30972	0	1.31924	0	0	0	0.990456	2.62434	0	0	1.2915	1.86338	2.7367	2.4588	2.59363	2.42836	0.783219	2.55437	1	0	1	0	0	0	0	1	0	0	0	0	3	0.931179
CA82	1	65	90	70	0			Luminal				1	4	4	0	1.04677	0	0	1.04847	1.65356	1.074	0	2.82237	1.07474	0	1.49467	2.27077	2.80519	2.6316	2.76225	2.65411	1.04044	2.71329	1	0	0	1	1	1	0	1	1	0	1	1	8	0.15725
CA83	1	61	100	30	1+		3.8	Luminal	1	b	0	0	1	1	0	0.964508	0.964508	0	0	0	0	0	2.38258	0.981235	0	1.41814	1.98374	2.92582	2.73014	2.99392	2.97001	0.724559	2.90497	1	1	0	0	0	0	0	0	1	0	0	0	3	1.20227
CA84	1	45	100	100	1+		7.4	Luminal	1	c	0	0	1	1	1	0	0.961516	0	0	0	0	0.983528	2.6623	1.00268	0	1.58563	1.89941	2.51031	2.17896	2.65274	2.46581	0.757922	2.45195	0	1	0	0	0	0	0	1	1	0	1	0	4	0.232668
CA85	1	47	100	80	1+		8.6	Luminal	1		1	0	2A	2	1	0	0	0	0	0	0	1.27152	2.67456	0	0.945327	1.27152	2.02736	2.63592	2.44442	2.60443	2.56494	0.682524	2.56242	0	0	0	0	0	0	1	1	0	0	0	0	2	0.236834
CA86	1	60	90	60	0			Luminal				1	4	4	0	0	0	0	0	0	0	0	0	1.06419	0	0	1.85248	3.26052	3.08285	3.23835	3.20505	0.243057	3.19669	0	0	0	0	0	0	0	0	1	0	0	0	1	0.823206
CA87	1	64	100	1<	1+		25	Luminal	2		0	0	2A	2	1	1.07577	1.07577	0	1.05745	0	0	0	2.48918	0	0	0	1.86368	2.6491	2.2889	2.29065	2.46729	0.630153	2.42399	1	1	0	1	0	0	0	0	0	0	0	0	3	0.0327919
CA88	1	45	100	90	1+		9.7	Luminal	2		0	0	2A	2	1	0.995316	0.995316	1.24525	1.54482	0	0	1.20743	2.58862	0	1.5965	1.86072	2.40694	2.74966	2.41766	2.50138	2.31189	1.20341	2.49515	1	1	1	1	0	0	1	1	0	1	1	1	9	2.23818
CA89	1	56	100	0	0		28.9	Luminal	2		1	0	2B	3	0	1.2923	1.2923	0	1.23767	0	0	0.950189	2.87686	1.26876	1.78792	1.64921	2.29653	2.95067	2.6404	2.80613	2.84564	1.22098	2.81071	1	1	0	1	0	0	0	1	1	1	1	1	8	2.27399
CA90	1	68	100	30	0		37.9	Luminal	2		1	0	2B	3	0	0	0.957708	1.30408	1.47678	1.431	0.94033	0	2.9149	0.958694	1.54243	1.52572	2.48055	2.89277	2.69972	2.88157	2.73273	1.29435	2.8017	0	1	1	1	1	1	0	1	1	1	1	1	10	2.90411
CA91	1	68	100	60	1+			Luminal				1	4	4	1	1.0527	0	1.6752	1.5624	0	0	1.56665	3.21441	0	1.70823	0	2.48847	2.99505	2.45742	2.86256	2.71092	1.10567	2.75649	1	0	1	1	0	0	1	1	0	1	0	1	7	2.61343
CA92	1	76	100	30	3+		26.5	Luminal HER2				1	4	4	0	0	1.07487	0	0	1.06291	0	1.14284	2.70613	0	1.04056	0	2.08706	2.62887	2.46124	2.58423	2.64327	0.759529	2.5794	0	1	0	0	1	0	1	1	0	1	0	0	5	1.01927
CA93	1	63	100	80	1+		7.4	Luminal	1		0	0	1	1	1	1.25991	0.958866	0	1.45162	0.932615	0	0.945064	1.63212	0.998848	1.60203	1.64408	2.33439	3.1779	2.9543	3.17817	2.81999	1.14663	3.03259	1	1	0	1	0	0	0	0	1	1	1	1	7	2.49135
CA94	1	47	100	100	0		7.1	Luminal	1		1	0	2A	2	0	1.56279	1.43784	1.01473	0.942061	1.56035	0	0.93343	2.04148	0.936631	1.51358	1.97494	2.19102	2.86211	2.62739	2.81429	2.42099	1.3424	2.6812	1	1	1	0	1	0	0	0	1	1	1	1	8	2.81668
CA95	1	52	0	0	0		55.5	Triple Negative	2		0	0	2A	2	0	1.69049	1.29251	0	1.26172	1.30751	0	0.954494	2.37907	0	1.58922	1.25554	2.32471	3.07622	2.71991	2.96433	2.99456	1.17127	2.93876	1	1	0	1	1	0	0	0	0	1	0	1	6	2.48239
CA96	1	51	100	100	1+		12.5	Luminal	2		1	0	2B	3	1	1.27373	1.67171	0	1.56738	1.44474	0	1.54195	2.17945	0	1.44816	1.71807	2.67062	2.44277	2.34765	2.12507	1.81277	1.29298	2.18206	1	1	0	1	1	0	1	0	0	1	1	1	8	0.965792
CA97	1	69	0	0	3+		34.9	HER2	2		0	0	2A	2	1	1.99295	1.59493	0	1.03458	0	0.950479	0.917697	2.76522	0	1.6495	1.21874	2.42703	2.72548	2.5478	2.73298	2.45295	1.21259	2.6148	1	1	0	1	0	1	0	1	0	1	0	1	7	1.92294
CA98	1	54	100	100	0		0.1	Luminal	1	c	0	0	1	1	1	1.07425	1.07425	0	1.57845	1.64935	0	1.42649	2.2008	0	1.44018	1.85252	2.49482	2.39164	2.17779	2.2008	2.41307	1.23259	2.29583	1	1	0	1	1	0	1	0	0	1	1	1	8	0.815054
CA99	1	54	100	100	1+		5.3	Luminal	2		0	0	2A	2	1	1.72539	0.947174	3.20156	0.95562	0	0	1.21726	2.49397	0.991786	1.25772	1.76138	2.64792	2.55816	2.27078	2.44423	2.35055	1.43331	2.40593	1	1	1	0	0	0	1	0	1	1	1	1	8	3.54446
CA100	1	43	0	0	0		90<	Triple Negative				1	4	4	1	0	1.07178	0	1.10757	1.08448	0	1.82032	2.79084	1.36644	1.3829	1.12128	2.58819	2.5552	2.42747	2.36707	2.23083	1.19448	2.39514	0	1	0	1	1	0	1	1	1	1	0	1	8	1.05832
CA101	1	45	100	100	0		3.2	Luminal	2		0	0	2A	2	1	1.42654	1.25043	0.975707	1.24802	0.908344	0	0	2.91498	0	1.38648	1.38435	2.35621	2.82293	2.61988	2.87477	2.98519	1.15426	2.82569	1	1	0	1	0	0	0	1	0	1	0	1	6	2.74003
CA102	1	56	100	100	1+		10.4	Luminal	3		1	0	3	3	0	2.15694	1.73085	0	0.98523	2.28793	0	0.919723	2.4852	0.994913	1.60579	1.52182	2.41254	3.00362	2.91509	3.09137	3.19287	1.42508	3.05074	1	1	0	1	1	0	0	0	1	1	1	1	8	3.1977
CA103	1	62	0	0	3+		37	HER2	1		1	0	2A	2	0	2.418	1.47983	0	1.53483	1.39507	0	0	2.64888	1.28015	1.54231	1.39206	2.48404	2.82011	2.62312	2.63953	2.80527	1.34793	2.72201	1	1	0	1	1	0	0	1	1	1	0	1	8	2.05124
CA104	1	72	90	90	0		11	Luminal	1	b	0	0	1	1	0	1.00165	1.47879	0.98298	1.91077	1.40948	0.940188	0.925789	2.75827	0	1.54228	1.22683	2.34499	2.63825	2.52502	2.75142	2.2113	1.37684	2.5315	1	1	1	1	1	1	0	1	0	1	0	1	9	2.48319
CA105	1	74	0	0	3+		42	HER2	1	c	0	0	1	1	0	1.45237	0	1.28504	0	1.41169	0	0	2.68302	0	1.59482	1.85073	2.16027	1.76282	2.42219	2.63992	2.51476	1.0365	2.33492	1	0	1	0	1	0	0	1	0	1	1	1	7	0.805473
CA106	1	66	95<	<15	0		9.2	Luminal	2		0	0	2A	2	0	1.03144	1.03144	0	1.02192	0	0	0	2.92201	0	1.02709	1.00879	2.01897	2.82215	2.733	2.89495	2.78306	0.838472	2.80829	1	1	0	1	0	0	0	1	0	1	0	0	5	1.46003
CA107	1	69	0	0	0		15	Triple Negative				1	4	4	0	1.32037	1.79755	1.86503	1.34366	1.05366	1.07775	1.09351	2.02763	0	1.37879	1.69562	2.42957	3.63957	3.08869	3.00403	3.24354	1.4236	3.24396	1	1	1	1	1	1	1	0	0	1	1	1	10	5.10543
CA108	1	78	0	0	3+		10	HER2				1	4	4	1	1.0449	1.34594	0	1.55451	0	1.09605	1.70806	3.00759	0	1.09605	2.22009	2.47469	2.87074	2.6271	2.45514	2.73955	1.29566	2.67313	1	1	0	1	0	1	1	1	0	1	1	1	9	1.85665
CA109	1	69	100	100	0		5.3	Luminal	1		0	0	1	1	1	0	0	0	1.81122	0	0	1.06958	2.94402	1.08899	0	1.54673	2.06349	2.94265	2.70244	2.90613	2.64929	0.877002	2.80013	0	0	0	1	0	0	1	1	1	0	1	0	5	0.573137
CA110	1	74	0	0	3+		49	HER2				1	4	4	0	2.25397	2.22592	0	1.06986	0	0	1.42305	2.71869	1.09638	0	1.59916	2.3637	2.75185	2.58825	2.28155	2.59807	1.22923	2.55493	1	1	0	1	0	0	1	1	1	0	1	1	8	1.63488
CA111	1	78	100	unknown	unknown			DCIS	is		0	0	0	1	1	0	0	0	0	0	1.06316	0	1.07015	0	0	1.08627	1.98878	3.35436	3.18156	3.34263	3.02867	0.43403	3.2268	0	0	0	0	0	1	0	0	0	0	0	0	1	1.19831
CA112	1	45	unknown	unknown	unknown			DCIS	is		0	0	0	1	0	0	0	0	0	0	0	1.16592	2.73369	0	1.05479	1.16592	1.97176	2.78012	2.38103	2.5178	2.57188	0.67434	2.56271	0	0	0	0	0	0	1	1	0	1	0	0	3	0.240843
CA113	1	38	0	0	0		48	Triple Negative				1	4	4	0	4.17779	4.31845	4.46153	4.38192	1.12655	3.20856	1.40261	1.62215	4.01297	2.17609	0	4.14043	5.39565	4.02129	1.62215	1.97176	2.91909	3.25271	1	1	1	1	1	1	1	0	1	1	0	1	10	10.0374
CA114	1	48	0	0	0		54	Triple Negative	1		0	0	1	1	0	1.12601	1.12601	0	1.17524	0	0	1.10789	2.8623	0	0	1.40894	2.16401	2.81957	2.6637	2.81739	2.77898	0.914199	2.76991	1	1	0	1	0	0	1	1	0	0	0	1	6	1.23069
CA115	1	58	<1	<1	3+		22	HER2	2		1	0	2B	3	0	0	1.36843	0	1.08634	0	0	0	2.83597	0	0	1.818	1.89949	2.77733	1.72408	1.99007	2.67411	0.750684	2.2914	0	1	0	1	0	0	0	1	0	0	1	0	4	-0.0792252
CA116	1	46	90	30	1+		2.3	Luminal				1	4	4	0	1.32839	1.62945	0	1.06325	1.06986	1.0491	1.08202	2.49948	1.06168	1.35015	0	2.4096	3.23877	3.05886	2.85905	3.11695	1.21192	3.06841	1	1	0	1	1	1	1	0	1	1	0	1	9	2.96393
CA117	1	66	100	0	3+		20	Luminal HER2				1	4	4	0	1.02141	0	0	0	1.06378	0	0	1.37523	0	0	2.03562	1.68782	3.5765	3.23833	3.45828	3.51693	0.598655	3.44751	1	0	0	0	1	0	0	0	0	0	1	0	3	1.84605
CA118	1	44	0	0	0		60.3	Triple Negative	1	c	0	X	1	1	1	0	0	1.10719	1.08346	1.13399	0	1.14408	2.89246	1.10612	1.09706	0	2.28353	3.62828	2.42868	2.21821	2.03721	0.987325	2.5781	0	0	1	1	1	0	1	1	1	1	0	1	8	1.37957
CA119	1	43	1	1	1+	negative	67.5	Luminal	1		1	0	2A	2	0	0	0	0	1.07117	0	1.07719	0	2.67047	0	1.07719	0	2.03665	2.60318	2.39062	2.28315	1.39412	0.661057	2.16777	0	0	0	1	0	1	0	1	0	1	0	0	4	-0.869705
CA120	1	64	70	5	1+			Luminal				1	4	4	1	2.67052	3.06229	2.32427	2.80848	1.78652	2.55672	2.49473	2.60697	1.72718	2.55672	1.15191	2.0937	3.69397	3.41638	3.43658	3.56224	2.32	3.52729	1	1	1	1	1	1	1	1	1	1	0	0	10	8.13604
CA121	1	67	0	50	1+	negative	14.3	Luminal	2		0	X	2A	2	0	0	1.01735	1.35955	0	0	1.02686	1.02092	2.89334	1.33701	1.02686	1.49807	2.35983	2.95606	2.82218	2.85008	2.82657	1.12832	2.86372	0	1	1	0	0	1	0	1	1	1	1	1	8	2.96186
CA122	1	60	100	100	unknown		<10	DCIS	is		0	X	0	1	0	0	0	1.11671	0	0	0	1.05529	2.96775	0	0	1.35633	2.26307	2.95747	2.70666	2.92986	2.95657	0.729929	2.88764	0	0	1	0	0	0	1	1	0	0	0	1	4	1.5617
CA123	1	50	100	90	2+	negative	32.1	Luminal	1	c	0	0	1	1	0	1.09818	1.09818	0	1.1434	0	0	1.15675	2.50699	0	1.11892	1.15675	2.23158	2.80701	2.16869	2.41415	2.59212	0.95923	2.49549	1	1	0	1	0	0	1	0	0	1	0	1	6	0.965055
CA124	1	73	0	1	3+		42.8	Luminal HER2	3		2a	0	3	3	0	1.36067	1.05962	0	0	0	0	0	2.94303	1.10229	0	0	2.29964	2.97448	2.69401	2.86115	2.91168	0.730438	2.86033	1	1	0	0	0	0	0	1	1	0	0	1	5	1.1562
CA125	1	49	90<	90<	0		46.7	Luminal	2		0	0	2A	2	0	0	1.09941	1.10208	0	0	0	1.38957	3.01576	1.42572	0	1.56568	2.50043	3.0475	2.91108	2.96384	2.99868	1.00822	2.98028	0	1	1	0	0	0	1	1	1	0	1	1	7	2.68534
CA126	1	49	100	100	1+	negative	52.1	Luminal	1		1	0	2A	2	0	0	0	0	1.08836	1.13432	0	1.41694	2.67697	0	0	0	2.36596	2.62039	2.34436	2.6189	2.36507	0.723546	2.48718	0	0	0	1	1	0	1	1	0	0	0	1	5	-0.345742
CA127	1	61	0	0	2+	negative	80.5	Triple Negative	2		0	0	2A	2	0	1.41609	1.71716	1.11664	1.09784	1.09432	0	0	2.74279	0	0	0	2.41801	2.70057	2.49747	2.70031	2.66313	0.966904	2.64037	1	1	1	1	1	0	0	1	0	0	0	1	7	2.05479
CA128	1	63	100	100	0		0.5	Luminal				1	4	4	0	1.0914	1.0914	1.07807	1.42546	0	0	0	2.44976	0	0	1.38454	2.70199	2.447	2.40176	2.34322	2.75454	0.935218	2.48663	1	1	1	1	0	0	0	0	0	0	0	1	5	1.23724
CA129	1	51	90<	<5	1+			Luminal				1	4	4	1	1.65718	2.2014	1.67743	1.98971	1.5337	1.52428	2.0513	1.54031	1.09076	1.64924	0	2.07546	3.32488	3.10952	3.0776	1.90174	1.58256	2.85344	1	1	1	1	1	1	1	0	1	1	0	0	9	4.57463
CA130	1	65	100	70	1+			Luminal				1	4	4	1	0	0	0	1.57948	0	0	1.162	2.85734	0	0	1.94025	2.19637	2.95478	2.61325	2.74922	2.55418	0.811286	2.71786	0	0	0	1	0	0	1	1	0	0	1	1	5	0.340041
CA131	1	48	≒100	≒100	1-2			Luminal				1	4	4	1	0	1.04828	0	0	1.07813	1.35781	1.06776	2.68089	0	1.05677	1.97097	2.18416	2.84151	2.65826	2.55579	2.72229	1.03707	2.69446	0	1	0	0	1	1	1	1	0	1	1	1	8	1.46207
CA132	1	60	100	80	2+	positive	10.8	Luminal HER2				1	4	4	0	0	0	0	1.05415	0	1.12128	1.7674	2.77951	0	0	1.06837	2.2685	2.88769	2.71533	2.89787	2.90978	0.838268	2.85267	0	0	0	1	0	1	1	1	0	0	0	1	5	0.617432
CA133	1	45	100	100	0		5	Luminal				1	4	4	0	0	0	0	0	0	0	1.12124	2.7049	1.10487	0	1.42229	2.9347	2.67048	2.38394	2.66913	2.73719	0.774001	2.61519	0	0	0	0	0	0	1	1	1	0	0	1	4	-0.0312182
CA134	1	42	100	100	0		10	Luminal				1	4	4	0	0	0	1.03599	0	1.03171	0	1.78313	2.90695	0	0	1.56124	2.39804	2.88641	2.65513	2.86109	2.37444	0.893089	2.69427	0	0	1	0	1	0	1	1	0	0	1	1	6	1.21924
CA135	1	80	95	0	0			Luminal				1	4	4	0	1.38814	1.38814	0	0	1.41965	0	0	2.96362	0	1.10229	0	2.33897	2.91585	2.85231	2.43371	2.48072	0.883402	2.67065	1	1	0	0	1	0	0	1	0	1	0	1	6	1.40276
CA136	1	76	100	0	0		3.4	Luminal				1	4	4	0	0	1.04445	0	1.0867	0	0	0	2.90919	1.06738	0	1.72545	2.05894	2.85107	2.65905	2.79696	2.84868	0.824342	2.78894	0	1	0	1	0	0	0	1	1	0	1	0	5	1.0333
CA137	1	50	50	70	0		<5	Luminal				1	4	4	1	0	1.07706	0	1.36279	0	0	1.42909	1.37824	1.36486	1.09113	0	2.03378	2.83351	3.09487	2.96492	0	0.811413	2.22332	0	1	0	1	0	0	1	0	1	1	0	0	5	0.235922
CA138	1	56	100	10	1+		49.2	Luminal				1	4	4	1	2.08771	2.44966	2.01724	0	1.99464	1.89773	2.10092	2.10821	1.78936	2.11965	1.96257	2.707	3.38411	3.13355	3.21499	3.11437	1.93622	3.21175	1	1	1	0	1	1	1	0	1	1	1	1	10	6.28226
CA139	1	55	0	0	3+			HER2				1	4	4	1	0	0	0	1.10601	0	0	1.4021	2.81527	0	0	1.94625	2.10645	2.78807	2.58897	2.63476	2.52156	0.78134	2.63334	0	0	0	1	0	0	1	1	0	0	1	0	4	0.14272
CA140	1	67	95	2	1+		20	Luminal				1	4	4	0	1.86013	1.61705	2.06828	1.34585	0	1.71705	1.53915	1.00862	0	1.62013	1.53915	2.58355	3.15394	3.05229	2.98765	3.08197	1.40825	3.06896	1	1	1	1	0	1	1	0	0	1	1	1	9	4.8561
CA141	1	69	90	90	0			Luminal				1	4	4	1	0	0	0	1.06319	0	0	1.58977	2.68037	0	1.1015	1.71472	2.36577	2.59519	2.34977	2.42252	2.49779	0.876277	2.46632	0	0	0	1	0	0	1	1	0	1	1	1	6	0.224299
CA142	1	51	100	100	0		21.1	Luminal				1	4	4	0	1.03177	1.33281	1.35695	0	0	0	1.04553	3.01226	0	0	1.04553	2.45421	2.98417	2.51578	2.76736	2.29789	0.939922	2.6413	1	1	1	0	0	0	1	1	0	0	0	1	6	2.11405
CA143	1	46	90<	90<	1-2			Luminal				1	4	4	0	0	1.05922	0	0	1.09365	0	0	2.8361	1.09713	1.10778	1.90735	2.5328	2.8144	2.51253	2.54244	2.395	0.969503	2.56609	0	1	0	0	1	0	0	1	1	1	1	1	7	0.9758
CA144	1	65	90<	79	0			Luminal				1	4	4	1	1.05816	0	0	1.68047	0	0	1.06707	2.45204	0	1.10349	1.36811	2.06954	2.44045	1.91477	1.54861	1.82004	0.899907	1.93097	1	0	0	1	0	0	1	0	0	1	0	0	4	-1.13315
CA145	1	50	100	50	1+		2.9	Luminal				1	4	4	1	0	0	0	1.06818	0	0	1.39713	2.84826	0	1.08627	0	2.39379	2.83995	2.64335	2.44598	2.56635	0.732802	2.62391	0	0	0	1	0	0	1	1	0	1	0	1	5	0.487292
HV1	0	46												0	0	0	0	0	1.04044	0	0	1.07005	2.34911	0	1.04807	1.67216	2.18649	2.36295	1.98744	2.28212	2.22864	0.780527	2.21529	0	0	0	1	0	0	1	0	0	1	1	1	5	-0.533953
HV2	0	58												0	0	0	0	0	1.3763	0	0	0	2.81649	1.04925	0	0	2.03503	2.81649	2.68336	2.81649	2.7881	0.606423	2.77611	0	0	0	1	0	0	0	1	1	0	0	0	3	0.213204
HV3	0	66												0	1	0	0	0	0	1.06805	1.06948	0	2.82826	1.37331	1.06948	0	2.18365	2.83473	2.5641	2.79601	2.62491	0.799352	2.70494	0	0	0	0	1	1	0	1	1	1	0	1	6	0.553565
HV4	0	36												0	0	0	0	0	1.07794	0	0	0	2.13585	0	1.19156	1.54791	2.33022	2.85705	2.86666	2.81115	2.76368	0.69029	2.82464	0	0	0	1	0	0	0	0	0	1	1	1	4	0.84713
HV5	0	53												0	0	0	0	0	0	0	0	0	2.63483	0	0	1.10384	1.92346	2.38897	2.4392	2.59586	2.42485	0.471844	2.46222	0	0	0	0	0	0	0	1	0	0	0	0	1	-0.648066
HV6	0	45												0	0	1.10563	0	0	0	0	0	1.12499	2.54493	0	1.10401	1.12499	1.99207	2.30035	2.38273	2.26215	2.24888	0.749718	2.29853	1	0	0	0	0	0	1	0	0	1	0	0	3	-0.323256
HV7	0	44												0	0	1.09557	0	0	1.10356	0	0	1.11367	2.55706	0	1.11072	1.59082	2.25979	2.33428	2.14238	2.25579	2.41587	0.902599	2.28708	1	0	0	1	0	0	1	1	0	1	1	1	7	-0.248236
HV8	0	68												0	0	0	1.05078	0	0	1.10181	0	0	1.92161	1.39416	0	0	2.15909	2.47316	2.09326	1.44441	2.30618	0.63562	2.07925	0	1	0	0	1	0	0	0	1	0	0	0	3	-0.811383
HV9	0	57												0	0	0	1.01769	0	0	0	0	1.08505	2.88903	1.03629	0	1.08505	2.32474	2.76575	2.55527	2.79636	2.59762	0.786486	2.67875	0	1	0	0	0	0	1	1	1	0	0	1	5	0.864161
HV10	0	49												0	0	0	0	0	0	0	0	0	2.44959	1.07742	1.05969	1.36682	1.87744	2.58368	2.47575	2.31821	2.44035	0.652579	2.4545	0	0	0	0	0	0	0	0	1	1	0	0	2	-0.152375
HV11	0	57												0	1	1.044	1.34504	0	0	1.09351	0	0	2.8726	0	1.05353	1.57459	1.91538	2.95514	2.79084	2.73402	2.88693	0.908221	2.84173	1	1	0	0	1	0	0	1	0	1	1	0	6	1.79287
HV12	0	34												0	0	0	0	0	0	0	1.52434	1.08617	2.72087	0	1.74622	1.38722	1.82968	2.54604	2.47989	2.58005	2.38646	0.857875	2.49811	0	0	0	0	0	1	1	1	0	1	0	0	4	0.482548
HV13	0	51												0	1	0	0	0	0	0	0	1.38408	2.90791	0	0	1.68515	1.94325	3.05373	2.8894	2.68775	2.90656	0.660032	2.88436	0	0	0	0	0	0	1	1	0	0	1	0	3	0.67563
HV14	0	55												0	0	0	0	0	0	0	0	1.099	2.82181	0	0	1.099	1.78445	3.02739	2.57912	2.66547	1.99303	0.567022	2.56625	0	0	0	0	0	0	1	1	0	0	0	0	2	-0.198057
HV15	0	32												0	0	0.986228	0.986228	0	0.962661	0	0	0	1.70818	1.22158	0	0	2.01997	2.4682	2.39799	1.70818	2.22752	0.657071	2.20047	1	1	0	0	0	0	0	0	1	0	0	0	3	-0.542336
HV16	0	70												0	0	0.954103	1.25514	0	0	0	0	1.44487	2.6716	0	0	1.74594	1.70209	1.5802	0	1.16584	2.13232	0.814479	1.21959	0	1	0	0	0	0	1	1	0	0	1	0	4	-2.50625
HV17	0	53												0	1	0	0	0	0.968226	0	0.951765	1.65229	2.69389	0.981885	1.25281	1.65229	1.98872	2.04755	1.68091	2.04828	1.74277	1.01182	1.87988	0	0	0	0	0	1	1	1	1	1	1	0	6	-1.05914
HV18	0	49												0	0	0	0.959756	0.951158	0	0	0	1.43105	2.20109	0.974605	0.999742	1.556	2.09744	0	1.5767	1.54771	1.55535	0.930904	1.16994	0	1	0	0	0	0	1	0	1	0	1	0	4	-1.62732
HV19	0	26												0	0	0	0	0.957043	1.46233	0	0	0	2.60223	0	1.30236	1.41167	2.07113	1.6842	1.67128	1.70781	2.07003	0.817231	1.78333	0	0	0	1	0	0	0	1	0	1	0	0	3	-0.811609
HV20	0	60												0	0	0	0	0	0	0	0	1.32083	2.96618	0	1.26919	1.32083	1.45221	1.70624	1.91106	2.10592	2.31607	0.694104	2.00982	0	0	0	0	0	0	1	1	0	1	0	0	3	-0.967124
HV21	0	46												0	1	0	0.96179	0.963683	0.952494	0	0.983162	0.958718	2.49308	0	0.983162	1.25976	2.07778	1.25354	1.29246	1.56329	1.9843	0.969469	1.5234	0	1	0	0	0	1	0	0	0	0	0	0	2	-0.789865
HV22	0	53												0	1	0	0	0	0	0	0	1.76534	2.63356	0	0	1.16322	1.9902	2.15306	1.66111	1.99213	0	0.629361	1.45158	0	0	0	0	0	0	1	1	0	0	0	0	2	-2.80492
HV23	0	53												0	1	0	0	1.05014	0	0	0	0	2.6837	0	0	0	2.0045	2.50403	2.19858	2.36212	1.35871	0.478195	2.10586	0	0	1	0	0	0	0	1	0	0	0	0	2	-0.696113
HV24	0	47												0	0	1.0769	0	0	0	0	0	0	2.74044	0	0	1.14849	2.26243	2.77483	2.6178	2.12806	1.39151	0.602355	2.22805	1	0	0	0	0	0	0	1	0	0	0	1	3	-1.13553
HV25	0	58												0	1	0	1.06688	1.38261	0	0	0	0	2.80572	0	1.37215	0	1.85979	2.66151	2.64541	2.31221	1.9931	0.707262	2.40306	0	1	1	0	0	0	0	1	0	1	0	0	4	1.61155
HV26	0	52												0	0	0	0	0	0	0	1.53609	1.17168	2.87936	0	1.75797	1.17168	1.76899	2.80744	2.55086	2.15152	1.10088	0.857148	2.15267	0	0	0	0	0	1	1	1	0	1	0	0	4	-0.339185
HV27	0	51												0	0	0	0	0	0	0	0	1.4446	2.5984	1.05888	1.37021	1.14355	2.19872	2.6061	2.45719	2.2845	0	0.817864	1.83695	0	0	0	0	0	0	1	1	1	1	0	1	5	-1.27262
HV28	0	50												0	0	0	1.07422	0	0	0	0	1.32568	2.41173	1.08429	1.53896	1.92783	1.68825	2.1442	2.08444	1.37002	1.10284	0.920913	1.67537	0	1	0	0	0	0	1	0	1	1	1	0	5	-0.827449
HV29	0	41												0	0	0	0	0	0	0	0	1.44669	2.66946	0	0	1.44669	2.00517	2.79035	2.29747	2.51437	2.36602	0.630667	2.49205	0	0	0	0	0	0	1	1	0	0	0	0	2	-0.246366
HV30	0	31												0	1	0	0	0	0	0	0	1.57208	2.26949	1.1496	0	1.57208	1.91524	2.18194	1.84865	1.63247	1.85467	0.706541	1.87943	0	0	0	0	0	0	1	0	1	0	1	0	3	-1.73074
HV31	0	39												0	0	1.09859	1.09859	0	0	0	0	1.43474	1.93557	0	0	1.13369	2.23971	2.14193	1.87789	1.53756	1.99777	0.745075	1.88878	1	1	0	0	0	0	1	0	0	0	0	1	4	-1.01187
HV32	0	31												0	0	0	0	0	1.12243	0	0	0	2.39732	0	1.06913	1.37944	1.7761	2.23659	2.04478	1.9448	2.21531	0.645369	2.11037	0	0	0	1	0	0	0	0	0	1	0	0	2	-1.00246
HV33	0	38												0	0	0	0	0	0	0	0	0	2.33378	0	0	0	2.09625	2.42633	2.21687	2.19237	2.51632	0.369169	2.33797	0	0	0	0	0	0	0	0	0	0	0	0	0	-1.01941
HV34	0	40												0	1	0	1.38665	0	0	0	0	0	2.61848	0	1.11187	1.36214	2.11433	2.65164	2.43628	2.53672	2.38858	0.716123	2.5033	0	1	0	0	0	0	0	1	0	1	0	0	3	0.886473
HV35	0	41												0	0	1.37011	0	0	1.36884	0	0	1.12078	2.487	0	0	1.42183	2.10485	2.48317	2.21703	2.40775	2.39967	0.822785	2.37691	1	0	0	1	0	0	1	0	0	0	0	0	3	-0.487464
HV36	0	36												0	1	0	0	0	0	1.08869	0	1.08594	2.36017	0	0	1.68805	2.3813	3.04402	2.87777	2.95017	2.90932	0.717012	2.94532	0	0	0	0	1	0	1	0	0	0	1	1	4	0.825922
HV37	0	33												0	0	0	0	0	0	0	0	0	2.53796	0	0	1.83869	2.03725	2.63931	2.37133	2.50171	2.64893	0.534491	2.54032	0	0	0	0	0	0	0	0	0	0	1	0	1	-0.416247
HV38	0	35												0	1	0	0	0	0	1.09557	0	0	2.39151	0	0	1.82523	2.18452	2.0588	1.42572	1.81148	2.13713	0.624736	1.85828	0	0	0	0	1	0	0	0	0	0	1	1	3	-2.02652
HV39	0	51												0	0	1.10366	1.10366	0	0	0	0	1.10236	2.63583	1.10539	0	1.88059	2.20833	2.77164	2.62446	2.56438	2.22741	0.928319	2.54697	1	1	0	0	0	0	1	1	1	0	1	1	7	0.690602
HV40	0	53												0	1	0	0	0	1.07888	0	1.07918	0	2.80111	0	1.38022	1.10789	2.46086	2.78727	2.62668	2.77302	2.83831	0.825678	2.75632	0	0	0	1	0	1	0	1	0	1	0	1	5	0.810946
HV41	0	34												0	0	0	0	1.1287	1.06118	1.11286	1.06476	0	2.3515	0	1.06476	1.08238	2.27507	2.29188	2.1265	2.11401	2.51122	0.928434	2.2609	0	0	1	1	1	1	0	0	0	1	0	1	6	0.482144
HV42	0	58												0	0	1.07422	1.07422	0	1.39067	1.43195	0	1.37187	2.44522	0	0	1.37187	2.36357	2.34518	1.99207	2.22948	2.52928	1.04363	2.274	1	1	0	1	1	0	1	0	0	0	0	1	6	0.115353
HV43	0	46												0	0	0	1.14571	0	0	0	0	0	2.38032	0	0	1.13233	2.33135	2.52998	2.07355	2.35682	1.8191	0.582476	2.19486	0	1	0	0	0	0	0	0	0	0	0	1	2	-0.502944
HV44	0	62												0	0	0	0	0	0	0	0	0	2.75047	1.0829	0	1.08235	2.10021	2.80075	2.28727	2.65856	2.59011	0.584662	2.58417	0	0	0	0	0	0	0	1	1	0	0	0	2	-0.274328
HV45	0	58												0	1	0	0	0	0	0	0	0	1.57398	0	0	1.44021	2.27715	2.2026	1.93352	0	1.68971	0.440945	1.45646	0	0	0	0	0	0	0	0	0	0	0	1	1	-3.13008
HV46	0	56												0	0	0	0	0	0	0	0	1.12218	2.16063	0	1.10897	1.59934	2.27931	1.87697	1.41993	2.02228	1.72278	0.689202	1.76049	0	0	0	0	0	0	1	0	0	1	1	1	4	-1.67902
HV47	0													0	1	1.33997	1.03892	0	0	1.33742	0	0	2.5046	1.01377	1.31785	1.06653	2.2133	2.59905	2.29278	2.47561	2.33769	0.98603	2.42628	1	1	0	0	1	0	0	0	1	1	0	1	6	0.73322
HV48	0	40												0	1	1.02565	0	0	1.04035	0	0	0	2.43167	0	1.5618	1.01599	2.24039	2.45569	2.44415	2.31239	2.28015	0.77632	2.3731	1	0	0	1	0	0	0	0	0	1	0	1	4	-0.0923817
HV49	0	51												0	0	0	0	0	0	0	0	0	2.46196	0	1.49258	1.6995	2.22289	2.56805	2.42899	2.4127	2.51129	0.656411	2.48026	0	0	0	0	0	0	0	0	0	1	1	1	3	0.0953131
HV50	0	36												0	0	0	1.03682	0	0	0	0	1.02235	2.19872	0	1.33135	1.4995	2.5271	2.44648	2.08147	2.13175	2.24583	0.80132	2.22638	0	1	0	0	0	0	0	0	0	1	1	1	4	0.28484
HV51	0	36												0	0	0	0	0	0	0	0	0	2.06178	0.983424	1.31387	1.03217	2.30711	2.2472	1.68245	1.9368	1.75554	0.64153	1.9055	0	0	0	0	0	0	0	0	1	1	0	1	3	-1.4163
HV52	0	56												0	0	0	0	0	0	0	0	0	2.32957	0	1.61523	0	2.35831	2.17603	1.71392	2.23774	2.11681	0.525259	2.06113	0	0	0	0	0	0	0	0	0	1	0	1	2	-0.959437
HV53	0	35												0	0	0	0	0	0	0	0	0	2.1593	0	1.52341	1.99307	2.4992	2.37035	1.32675	1.96734	1.96021	0.681248	1.90616	0	0	0	0	0	0	0	0	0	1	1	1	3	-1.31167
HV54	0	33												0	0	0	0	0	0	0	0	0	1.99608	0	1.88127	0	2.05746	2.1819	1.75859	1.74075	1.86092	0.494568	1.88554	0	0	0	0	0	0	0	0	0	1	0	0	1	-1.35249
HV55	0	30												0	0	1.3123	0	1.0443	1.02975	0	0	0	1.58149	1.02149	1.67325	1.88088	2.04443	1.63186	0	1.28044	0	0.965659	0.728074	1	0	1	1	0	0	0	0	1	1	1	0	6	-3.1385
HV56	0	38												0	0	1.77429	0	0	1.03699	1.10848	0	0	2.22208	0	0	0	1.91589	2.15112	1.7595	1.9721	2.10864	0.671477	1.99784	1	0	0	1	1	0	0	0	0	0	0	0	3	-1.65444
HV57	0	34												0	0	0	1.0299	0	0	0	0	1.04403	2.20692	0	0	1.74306	2.4979	2.06267	2.28046	2.10214	2.25574	0.71015	2.17525	0	1	0	0	0	0	1	0	0	0	1	1	4	-0.414778
HV58	0	47												0	1	0	0	0	1.06053	0	0	1.09577	2.30674	0	0	2.17514	2.24712	2.29123	1.9517	2.11758	2.24284	0.740442	2.15084	0	0	0	1	0	0	1	0	0	0	1	1	4	-1.10206
HV59	0	34												0	0	0	0	0	0	0	0	0	1.95641	0	1.39298	0	2.55641	1.84001	1.10935	1.95641	1.69633	0.49215	1.65053	0	0	0	0	0	0	0	0	0	1	0	1	2	-2.10879
HV60	0	44												0	1	0	0	0	0	0	0	1.10792	1.81494	0	1.09832	1.10792	2.51716	1.57249	1.08396	1.59305	1.8113	0.637189	1.5152	0	0	0	0	0	0	1	0	0	1	0	1	3	-2.31936
HV61	0	51												0	0	1.46112	1.68299	0	1.46551	1.33985	0	0.982197	2.37263	1.65625	0	1.45934	2.29973	2.46587	2.2585	2.32913	2.08034	1.22664	2.28346	1	1	0	1	1	0	0	0	1	0	0	1	6	0.601907
HV62	0	59												0	0	0	0	0	1.11721	0	0	0	2.13077	0	0	1.13178	2.01141	1.71932	1.6522	2.08499	1.14727	0.532597	1.65095	0	0	0	1	0	0	0	0	0	0	0	0	1	-2.59356
HV63	0	59												0	0	0	0	0	1.12775	0	0	0	2.54056	0	0	1.15048	2.25997	2.40683	2.26589	2.35476	2.12021	0.589897	2.28692	0	0	0	1	0	0	0	0	0	0	0	1	2	-0.99557
HV64	0	40												0	1	0	0	0	1.06802	0	0	1.12742	1.99726	0	0	1.72954	2.29725	2.02239	1.84873	1.93925	1.59259	0.684957	1.85074	0	0	0	1	0	0	1	0	0	0	1	1	4	-1.86896
HV65	0	51												0	1	1.06457	0	0	0	0	1.49413	1.4268	2.49664	1.36383	2.75811	1.4268	2.33167	2.56057	2.29348	2.35385	2.2767	1.19688	2.37115	1	0	0	0	0	1	1	0	1	1	0	1	6	0.79111
HV66	0	35												0	1	0	1.06681	1.11888	0	0	0	0	2.69014	0	1.35015	1.05838	2.32327	2.53894	2.40932	2.66943	2.62421	0.800637	2.56047	0	1	1	0	0	0	0	1	0	1	0	1	5	1.84371
HV67	0	53												0	0	0	1.32721	0	1.0364	0	0	0	2.30842	0	0	1.38629	2.20431	3.08727	3.10098	3.13262	3.12658	0.688553	3.11186	0	1	0	1	0	0	0	0	0	0	0	1	3	1.92476
HV68	0	30												0	0	1.05723	0	1.11233	1.076	0	0	1.37636	2.59009	0	1.52934	1.07532	2.31671	2.77576	2.71082	2.56109	2.75437	1.01111	2.70051	1	0	1	1	0	0	1	1	0	1	0	1	7	1.95748
HV69	0	38												0	1	1.06811	1.06811	0	1.08222	0	0	1.0814	2.59146	1.06993	1.10184	1.38244	2.40888	2.36126	2.41268	2.37864	2.19266	1.0712	2.33631	1	1	0	1	0	0	1	1	1	1	0	1	8	0.638437
HV70	0	54												0	1	0	0	0	0	0	0	0	0.967369	0.938465	1.28801	0.983502	2.02767	1.50473	1.84164	1.92171	2.5022	0.517084	1.94257	0	0	0	0	0	0	0	0	1	1	0	0	2	-1.41631
HV71	0	46												0	0	0	0	0	0	0	0	1.00334	1.97434	0	0	1.30438	2.2085	1.46691	1.00506	0	0	0.54088	0.617995	0	0	0	0	0	0	0	0	0	0	0	1	1	-4.99424
HV72	0	56												0	0	1.32316	0	0	0	0	0	0	2.73409	0.983894	1.4412	1.83902	1.59338	1.02178	1.68292	1.56461	2.20847	0.826229	1.61944	1	0	0	0	0	0	0	1	1	1	1	0	5	-1.94892
HV73	0	58												0	0	0.951837	1.25288	0	0	0	0	1.24505	2.81707	0.941681	0.949487	1.42116	1.77466	2.42098	2.32217	2.2662	2.26343	0.946153	2.31819	0	1	0	0	0	0	1	1	1	0	0	0	4	0.603887
HV74	0	48												0	1	0	0	0	1.24923	0	0.97073	0	2.58038	0	0	1.67021	2.13345	2.17883	2.10358	2.01573	1.71656	0.717	2.00367	0	0	0	1	0	1	0	1	0	0	1	0	4	-1.61038
HV75	0	47												0	0	1.23986	0	0	0	0	0	0	2.38108	1.00208	0	1.87923	2.03084	1.6316	1.70111	2.00068	2.13376	0.711091	1.86679	1	0	0	0	0	0	0	0	1	0	1	0	3	-1.94853
HV76	0	43												0	0	0.973556	0	0	0	0	0	0.969565	2.14105	0	0	1.92391	2.14033	1.57842	1.45442	1.56688	1.74674	0.679034	1.58662	1	0	0	0	0	0	0	0	0	0	1	0	2	-2.53752
HV77	0	50												0	1	0	0	0	0	0.965058	0	0	2.59569	0	0	1.64265	2.05065	2.1851	2.24282	1.93251	2.07915	0.604503	2.1099	0	0	0	0	1	0	0	1	0	0	1	0	3	-1.42391
HV78	0	50												0	0	0	0	0	0	0	0	0.921758	2.3741	0.977121	0	1.92186	1.87315	2.00423	1.27816	1.56091	2.14795	0.672332	1.74781	0	0	0	0	0	0	0	0	1	0	1	0	2	-2.1532
HV79	0	52												0	0	0.995209	0	0	0	1.94972	0	0.934922	2.7051	0	0	1.93503	2.04455	1.58126	1.73251	1.82944	2.20509	0.880377	1.83707	1	0	0	0	1	0	0	1	0	0	1	0	4	-1.79726
HV80	0	41												0	0	0	0	0	0	0	0	0	1.57136	0	0.950237	1.42598	1.63473	1.26972	1.32285	0	0.962486	0.465193	0.888765	0	0	0	0	0	0	0	0	0	0	0	0	0	-4.15352
HV81	0	41												0	1	0.987994	0	0	0.993387	0	0	1.45862	2.57067	0	0	1.28251	1.83212	1.47053	1.66561	1.43987	2.09494	0.760441	1.66774	1	0	0	1	0	0	1	1	0	0	0	0	4	-2.22739
HV82	0	38												0	1	0.992772	0	0	1.27899	0	0	1.54375	2.83221	0	0.994511	1.54375	1.91262	1.82312	1.87675	2.24243	2.08912	0.924884	2.00786	1	0	0	1	0	0	1	1	0	0	1	0	5	-0.910986
HV83	0	42												0	1	0.970401	0.970401	0	0	1.04112	0	1.41705	2.14927	0	0	0	1.71257	1.30144	0.94492	1.42211	1.34217	0.688401	1.25266	1	1	0	0	1	0	1	0	0	0	0	0	4	-2.68993
HV84	0	51												0	0	1.45688	0	0	0.934362	0	0	1.02286	2.68148	0	0	0	1.83898	2.04845	1.69633	2.41119	0	0.661214	1.53899	1	0	0	0	0	0	0	1	0	0	0	0	2	-2.65925
HV85	0	50												0	1	0.888412	0	0	0	0	0	1.29054	2.86233	0	0.945902	1.5916	1.97501	2.08036	2.45297	2.52034	1.78265	0.79615	2.20908	0	0	0	0	0	0	1	1	0	0	1	0	3	-0.551209
HV86	0	30												0	1	0.986728	0	0	0.996015	0	0	1.4138	2.32005	0	0	0.936655	1.97461	0	1.73612	1.2784	1.77155	0.718988	1.19652	1	0	0	1	0	0	1	0	0	0	0	0	3	-3.41322
HV87	0	30												0	0	0	0	0	0.897749	1.24918	0	2.17589	2.37231	0	0.887552	1.39757	2.14326	0.897749	1.51132	1.5939	1.42528	0.926959	1.35706	0	0	0	0	1	0	1	0	0	0	0	0	2	-2.46444
HV88	0	39												0	1	0	0	0	0	0	0	1.50272	2.03094	0	0	1.50272	2.04028	0	1.53179	0.916867	0.928935	0.589723	0.844398	0	0	0	0	0	0	1	0	0	0	1	0	2	-4.34871
HV89	0	39												0	1	1.46774	0	0	0	0	0	0.924989	2.36723	0	0	1.52708	2.22974	1.23868	1.70597	1.76493	0	0.709732	1.1774	1	0	0	0	0	0	0	0	0	0	1	1	3	-3.52531
HV90	0	29												0	1	0	0	0	0	0	0	1.65984	2.57591	0	0	0.960821	1.73837	0.983711	1.72327	1.64096	1.39868	0.577911	1.43666	0	0	0	0	0	0	1	1	0	0	0	0	2	-2.88785
HV91	0	45												0	0	0	0	0	0.982641	0	0	1.59873	1.95343	0	0	0.996634	1.84454	1.45979	1.00427	1.25436	1.27809	0.614665	1.24913	0	0	0	1	0	0	1	0	0	0	0	0	2	-3.32907
HV92	0	39												0	1	1.46227	0.985125	0	0	0	0	0	2.39882	0	0	1.27516	1.79136	1.82706	1.84547	1.47771	1.74983	0.659395	1.72502	1	1	0	0	0	0	0	0	0	0	0	0	2	-1.71537
HV93	0	53												0	0	1.26493	0	0	0	0	0	0.940046	2.74846	0	0.980897	0	2.01104	0	2.4688	0.976863	0.966312	0.662114	1.10299	1	0	0	0	0	0	0	1	0	0	0	0	2	-3.37508
HV94	0	46												0	0	0.940969	0	0	0	0	0	0.937877	2.35165	0	0.974912	1.23892	1.84209	0	2.38768	0.953419	0.92942	0.690534	1.06763	0	0	0	0	0	0	0	0	0	0	0	0	0	-3.44553
HV95	0	44												0	1	1.0124	0	0	0	0	0.933499	1.00405	1.8388	0	0.933499	1.00405	2.08666	0	2.90163	0.935624	0	0.734413	0.959314	1	0	0	0	0	0	0	0	0	0	0	0	1	-3.68963
HV96	0	63												0	0	1.55636	1.07921	0	0	0	0	0	2.40179	0.994592	0.973199	0	1.97675	0	2.81501	1.27114	0	0.748492	1.02154	1	1	0	0	0	0	0	0	1	0	0	0	3	-2.96158
HV97	0	42												0	0	0.992479	0	0	0	0	0	0	1.88893	0	0	1.55372	1.95158	0	1.4786	0.934595	0	0.532225	0.6033	1	0	0	0	0	0	0	0	0	0	1	0	2	-5.15779
HV98	0	48												0	0	0	1.29545	0	0	0.97916	0	1.27394	2.44581	0	0.94703	1.57499	1.93887	0	2.18796	0	0	0.87127	0.54699	0	1	0	0	1	0	1	0	0	0	1	0	4	-3.76264
HV99	0													0	0	0.986412	1.28746	0	0	0	0.940969	0.983267	2.60049	0	1.24201	2.09737	2.13429	0	2.40072	0	1.03632	1.02269	0.859259	1	1	0	0	0	1	0	1	0	1	1	0	6	-2.83135
HV100	0	42												0	1	0	0	0	0	0	0	0	2.40298	0	0	1.5883	2.0673	0	2.24541	0	0	0.504881	0.561352	0	0	0	0	0	0	0	0	0	0	1	0	1	-5.27906
HV101	0	41												0	0	0.937195	0	0	0	0	0	0	2.78082	0.979005	0	1.30468	1.64718	0	2.47075	0	0	0.637407	0.617689	0	0	0	0	0	0	0	1	1	0	0	0	2	-5.05387
HV102	0	52												0	0	0	0	0	0	1.57497	0	0	2.6575	1.27028	0	1.30666	1.73222	0	2.24822	1.25897	0.972867	0.711802	1.12001	0	0	0	0	1	0	0	1	1	0	0	0	3	-3.7759
HV103	0	40												0	1	1.28111	0	0	0	0.956969	0	0	2.44777	0	0	1.42478	1.66785	0	2.28791	1.21697	0	0.648207	0.876218	1	0	0	0	0	0	0	0	0	0	0	0	1	-4.41477
HV104	0	42												0	0	0	0	0	0	0	0	1.00416	2.42794	0	0	1.70318	1.66942	0	2.12518	0.922439	0	0.567059	0.761904	0	0	0	0	0	0	0	0	0	0	1	0	1	-4.62484
HV105	0	50												0	1	0	0	0	0	0	0	0	2.42776	0	0	1.00572	1.72438	0	2.2146	0.936045	0	0.429822	0.787663	0	0	0	0	0	0	0	0	0	0	0	0	0	-4.77421
HV106	0	44												0	0	0	1.26266	0	0	0	0	0	2.10144	0	0	1.30353	1.97133	0	2.02731	0	1.42506	0.553247	0.863093	0	1	0	0	0	0	0	0	0	0	0	0	1	-3.72026
HV107	0	27												0	1	0	0	0	0	1.22523	0	0	2.63854	0	0	1.6184	1.46824	0	2.62164	1.2669	0	0.579201	0.972136	0	0	0	0	1	0	0	1	0	0	1	0	3	-4.2251
HV108	0	50												0	1	0	0	0	1.00145	1.29107	0	0.947294	2.54966	0	0	2.15159	1.89123	1.00145	2.19864	0.958126	1.29107	0.819359	1.36233	0	0	0	1	1	0	0	0	0	0	1	0	3	-2.99836
HV109	0	48												0	0	0	1.0071	0	0	0.9506	1.00904	0	2.66399	0.971569	1.00904	0	2.01819	0.964583	2.50347	0	0	0.802461	0.867013	0	1	0	0	0	1	0	1	1	0	0	0	4	-3.33633
HV110	0	44												0	0	0	0	0	0	0.99043	0	0	2.20083	0	1.00165	1.89386	2.12336	0	1.97791	0.945351	0	0.684178	0.730814	0	0	0	0	1	0	0	0	0	0	1	0	2	-4.37814
HV111	0	45												0	0	0.9582	0	0	0	0	0	0	2.11815	0	0	2.05244	1.7573	0	2.03602	1.0388	0	0.573841	0.768704	0	0	0	0	0	0	0	0	0	0	1	0	1	-4.7258
HV112	0	54												0	1	0	1.28578	0	1.2589	0	0	0.981911	2.66369	1.02946	0	2.21257	1.74202	0	2.35197	1.31091	0	0.931194	0.915722	0	1	0	1	0	0	0	1	1	0	1	0	5	-3.2119
HV113	0	48												0	1	0	0	0	0	0	0	0.930436	2.25098	0	0.941135	1.40758	2.17851	0	2.15476	1.60734	0	0.642387	0.940524	0	0	0	0	0	0	0	0	0	0	0	1	1	-3.80187
HV114	0	22												0	1	0	0	0	0.92126	0	0	1.22328	2.54929	0.933523	0	0	2.18107	0	2.314	1.44618	0	0.650701	0.940046	0	0	0	0	0	0	1	0	0	0	0	1	2	-4.10864
HV115	0	52												0	1	0	0.931895	0	0	0	0	0.921079	2.09779	0	0	1.39822	1.97819	0	2.19124	0	0	0.610598	0.547809	0	0	0	0	0	0	0	0	0	0	0	0	0	-4.55003
HV116	0	45												0	0	0	0	0	0	0	0	0	2.51805	0	0	0.969008	2.06526	0	2.03781	1.55151	0	0.462694	0.897331	0	0	0	0	0	0	0	0	0	0	0	0	0	-4.4836
HV117	0	34												0	0	0	0	0	0	0.928659	0	1.4025	2.30875	0	1.26122	0.925355	2.1104	0	2.22528	1.44321	0	0.74474	0.917121	0	0	0	0	0	0	1	0	0	1	0	0	2	-3.61674
HV118	0													0	1	0	0	0.928199	0	0	0	1.23145	2.55782	0	0	1.40756	2.26611	1.24206	2.47165	1.42171	0	0.699262	1.28385	0	0	0	0	0	0	1	1	0	0	0	1	3	-2.50948
HV119	0	33												0	1	0	0.96035	0	0.980455	0	0	1.25123	2.19472	0	0	1.9503	1.89524	0	2.09408	0.939243	0	0.769357	0.758332	0	1	0	1	0	0	1	0	0	0	1	0	4	-3.87326
HV120	0	50												0	1	0	0	0	0	0	0	0.928176	1.77011	0	0.943202	1.53027	2.23505	0	2.524	1.70315	0	0.617234	1.05679	0	0	0	0	0	0	0	0	0	0	1	1	2	-3.53326
HV121	0	55												0	0	0.93113	0	0	1.01414	0.93171	1.23817	1.53541	1.53336	0	1.23817	1.63233	1.98708	0	2.39229	1.70948	0.93171	1.00346	1.25837	0	0	0	1	0	1	1	0	0	1	1	0	5	-2.60491
HV122	0	46												0	0	0	0	0	0	0	0	2.10681	2.48942	0	0.949536	1.73874	2.08091	1.1897	2.22836	1.27154	0	0.780451	1.1724	0	0	0	0	0	0	1	0	0	0	1	0	2	-2.99766
HV123	0	54												0	0	0	0	0	0.95208	0	0	0.937994	2.15791	0	1.22903	0.937994	1.9465	0	2.19353	0	0	0.680126	0.548383	0	0	0	0	0	0	0	0	0	1	0	0	1	-4.62966
HV124	0	57												0	1	0	0	0	1.30144	0	0	0.98657	2.44761	0	1.25615	0.98657	2.0478	0	2.434	1.22977	0	0.752178	0.915944	0	0	0	1	0	0	0	0	0	1	0	0	2	-3.66749
HV125	0	53												0	1	0	0	0	0	0	0	1.27613	2.63523	1.25191	0.951886	1.27613	2.20485	0.992959	2.51951	0	0	0.799679	0.878116	0	0	0	0	0	0	1	1	1	0	0	1	4	-3.80596
HV126	0	39												0	1	0	0	0	0	0	0	1.27468	2.22539	0	0	1.57573	2.17478	0	2.21502	1.29577	0	0.604214	0.877696	0	0	0	0	0	0	1	0	0	0	1	1	3	-4.28539
HV127	0	37												0	0	0	0	0	0	0	0	1.26965	2.59214	0.997685	1.01613	1.44575	1.76245	0	2.413	0	0.969211	0.756984	0.845552	0	0	0	0	0	0	1	1	1	0	0	0	3	-3.89016
HV128	0	56												0	1	0	0	0	0	0	0	0.955669	2.69263	0	0	1.91001	2.18839	0	2.5812	1.60388	0	0.645559	1.04627	0	0	0	0	0	0	0	1	0	0	1	1	3	-3.88446
HV129	0	38												0	0	0	0	0	1.06605	0	0	0	2.81039	0	1.12387	0	1.90219	2.3216	2.14344	2.35118	2.43719	0.575209	2.31335	0	0	0	1	0	0	0	1	0	1	0	0	3	-0.526142
HV130	0	33												0	0	0	0	0	1.89475	1.43774	1.05059	1.3603	2.29793	1.04892	1.05059	1.5364	2.1892	2.95926	2.67279	2.93566	2.90119	1.15554	2.86723	0	0	0	1	1	1	1	0	1	1	1	1	8	1.51505
HV131	0	31												0	1	1.35121	0	0	1.35204	0	0	1.35927	2.86343	0	0	1.05822	2.20628	2.49856	1.98673	2.56898	2.31011	0.849205	2.3411	1	0	0	1	0	0	1	1	0	0	0	1	5	-0.533387
HV132	0	37												0	1	0	0	0	1.34297	0	0	0	2.00325	0	1.37717	1.07655	2.45378	1.88712	1.69174	0	1.5498	0.687811	1.28216	0	0	0	1	0	0	0	0	0	1	0	1	3	-2.88825
HV133	0	46												0	0	0	0	0	0	0	0	1.10897	2.6347	0	0	1.58612	2.42924	2.73826	2.2529	2.41261	2.2671	0.646586	2.41772	0	0	0	0	0	0	1	1	0	0	1	1	4	-0.504297

## Sheet: Supp table8
Supplemental Table 8
Sensitivity and specificity of the best SVM model.
		Training set					Validation set					All samples
	Stage	+	-	Total	Sensitivity	Specificity	+	-	Total	Sensitivity	Specificity	+	-	Total	Sensitivity		Specificity
	HV	14	66	80		0.825	11	42	53		0.792453	25	108	133			0.81203
	Stage 0-1	27	3	30	0.908046		17	4	21	0.844828		44	7	51	0.862745	0.882759
	Stage 2a	16	3	19			11	1	12			27	4	31	0.870968
	Stage 2b-3	17	2	19			9	3	12			26	5	31	0.83871
	MBC	19	0	19			12	1	13			31	1	32	0.96875

## Sheet: Supp table9
Supplemental Table 9
Correlation between age and each marker/parameter.
Gene	t	df	p-value	95%CI low	95%CI high	r
JAK3	-0.1672	128	0.8675	-0.186484	0.157815	-0.0147727
RASGRF1	2.1859	128	0.03064	0.018107	0.350441	0.189702
CPXM1	-1.5294	128	0.1286	-0.299249	0.0391231	-0.133965
SHF	-2.1371	128	0.03449	-0.346717	-0.0138689	-0.185612
DNM3	0.242	128	0.8091	-0.151356	0.192863	0.0213872
CAV2	0.8046	128	0.4225	-0.1025	0.240191	0.0709383
HOXA10	-0.5761	128	0.5655	-0.221108	0.122399	-0.0508584
B3GNT5	2.1557	128	0.03298	0.0154819	0.348135	0.187169
ST3GAL6	2.4223	128	0.01682	0.038562	0.368268	0.209358
DACH1	-0.3956	128	0.6931	-0.205892	0.138072	-0.0349449
P2RX3	-0.6823	128	0.4963	-0.230003	0.113158	-0.0602013
chr8:23572595	-1.2225	128	0.2238	-0.274538	0.0659764	-0.10743
Mean of methylation markers	0.1739	128	0.8623	-0.157237	0.187056	0.0153647
Mean of internal controls	0.8441	128	0.4002	-0.0990507	0.243471	0.0744044
Number of methylation-positive markers	0.1385	128	0.89	-0.160279	0.184043	0.0122445

## Sheet: Supp table10
Supplemental Table 10
Summary of recent epigenetic studies regarding cfDNA for BC.
						ciDNA samples
	Authors	Year	Journal	Markers	Method	non-BC	FP	BC total	Sensitivity	Early	Sensitivity	Late/ metastatic	Sensitivity	Comment
	Hoque, et.al.	2006	Journal of Clinical Oncology	APC, GSTP1, RASSF1A, RARB2	qMSP	38	0.13	90	0.567	24	0.33	66	0.65	Validation set only*
	Mirza, et.al.	2007	Life Sciences	TMS1, BRCA1, ESR1, PRB	MSP	NA		50	0.64
	Brooks, et.al.	2010	Cancer Epidemiology	RASSF1A, GSTP1, APC, RARB2	MSP	125	0.288	44	0.318
	Radpour, et.al.	2011	Cancer Epidemiology	8 genes	EpiTYPER	NA**		56	0.917	39	0.926	17	0.889
	Kloten, et.al.	2013	Breast Cancer Research	ITIH5, DKK3, RASSF1A	qMSP	174	0.28	138	0.67					Validation set only*
	Chimonidou, et.al.	2013	Clinical Chemistry	SOX17	qMSP	49	0.02	114	0.404	55	0.345	59	0.458
	Fackler, et.al.	2014	Cancer Research	10 markers	qMSP	55	0.0181818	57	0.912281			57	0.912
	Martínez-Galán, et.al.	2014	BMC Cancer	ESR1	qMSP	NA		86	0.43
	This study	2016	Breast Cancer Research	12 genes + internal control	ddMSP	133	0.173	145	0.862	104	0.852	41	0.875	Training set + validation set
	*: Sensitivity and specificity data in training set were not clearly described in articles
	**: Although cutoff point was set for >95% specificity for each gene, specificity as 8-gene panel was not clearly described in article.

[truncated: 3 more sheets: Supp table11, Supp table12, Supp table13]
